# Supplementary material for: One-step parametric network meta-analysis models using the exact likelihood that allow for time-varying treatment effects
Source: Res Synth Methods. 2025 May 15;16(4):650–71. doi: 10.1017/rsm.2025.21 (PMC12527511; doi:10.1017/rsm.2025.21)
Supplement: Campbell et al. supplementary material [file S1759287925000213sup001.zip]

Archive with 3 entries (3 files):
- Supplementary Appendix.docx
- Cope2020NMAdata.csv
- R Code.R
