# Supplementary material for: One-step parametric network meta-analysis models using the exact likelihood that allow for time-varying treatment effects
Source: Res Synth Methods. 2025 May 15;16(4):650–71. doi: 10.1017/rsm.2025.21 (PMC12527511; doi:10.1017/rsm.2025.21)
Supplement: Campbell et al. supplementary material [file S1759287925000213sup001.zip › Cope2020NMAdata.csv]

	time	event	study	trt
1...1	0.908	1	Avril_2004	DTIC
2...2	0.908	1	Avril_2004	DTIC
3...3	1.27	1	Avril_2004	DTIC
4...4	1.27	1	Avril_2004	DTIC
5...5	1.27	1	Avril_2004	DTIC
6...6	1.27	1	Avril_2004	DTIC
7...7	1.52	1	Avril_2004	DTIC
8...8	1.52	1	Avril_2004	DTIC
9...9	1.52	1	Avril_2004	DTIC
10...10	1.73	1	Avril_2004	DTIC
11...11	2.09	1	Avril_2004	DTIC
12...12	2.09	1	Avril_2004	DTIC
13...13	2.37	1	Avril_2004	DTIC
14...14	2.55	1	Avril_2004	DTIC
15...15	2.55	1	Avril_2004	DTIC
16...16	2.82	1	Avril_2004	DTIC
17...17	2.85	1	Avril_2004	DTIC
18...18	2.85	1	Avril_2004	DTIC
19...19	2.85	1	Avril_2004	DTIC
20...20	2.85	1	Avril_2004	DTIC
21...21	2.85	1	Avril_2004	DTIC
22...22	2.85	1	Avril_2004	DTIC
23...23	2.85	1	Avril_2004	DTIC
24...24	2.88	1	Avril_2004	DTIC
25...25	2.88	1	Avril_2004	DTIC
26...26	2.95	1	Avril_2004	DTIC
27...27	2.95	1	Avril_2004	DTIC
28...28	3.04	1	Avril_2004	DTIC
29...29	3.04	1	Avril_2004	DTIC
30...30	3.43	1	Avril_2004	DTIC
31...31	3.43	1	Avril_2004	DTIC
32...32	3.71	1	Avril_2004	DTIC
33...33	3.71	1	Avril_2004	DTIC
34...34	3.71	1	Avril_2004	DTIC
35...35	3.77	1	Avril_2004	DTIC
36...36	3.95	1	Avril_2004	DTIC
37...37	4.01	1	Avril_2004	DTIC
38...38	4.01	1	Avril_2004	DTIC
39...39	4.01	1	Avril_2004	DTIC
40...40	4.16	1	Avril_2004	DTIC
41...41	4.34	1	Avril_2004	DTIC
42...42	4.34	1	Avril_2004	DTIC
43...43	4.34	1	Avril_2004	DTIC
44...44	4.34	1	Avril_2004	DTIC
45...45	4.62	1	Avril_2004	DTIC
46...46	4.62	1	Avril_2004	DTIC
47...47	4.89	1	Avril_2004	DTIC
48...48	4.95	1	Avril_2004	DTIC
49...49	5.13	1	Avril_2004	DTIC
50...50	5.16	1	Avril_2004	DTIC
51...51	5.16	1	Avril_2004	DTIC
52...52	5.29	1	Avril_2004	DTIC
53...53	5.29	1	Avril_2004	DTIC
54...54	5.38	1	Avril_2004	DTIC
55...55	5.44	1	Avril_2004	DTIC
56...56	5.44	1	Avril_2004	DTIC
57...57	5.44	1	Avril_2004	DTIC
58...58	5.44	1	Avril_2004	DTIC
59...59	5.44	1	Avril_2004	DTIC
60...60	5.77	1	Avril_2004	DTIC
61...61	5.77	1	Avril_2004	DTIC
62...62	5.96	1	Avril_2004	DTIC
63...63	5.96	1	Avril_2004	DTIC
64...64	5.96	1	Avril_2004	DTIC
65...65	6.14	1	Avril_2004	DTIC
66...66	6.14	1	Avril_2004	DTIC
67...67	6.41	1	Avril_2004	DTIC
68...68	6.41	1	Avril_2004	DTIC
69...69	6.44	1	Avril_2004	DTIC
70...70	6.84	1	Avril_2004	DTIC
71...71	7.02	1	Avril_2004	DTIC
72...72	7.11	1	Avril_2004	DTIC
73...73	7.11	1	Avril_2004	DTIC
74...74	7.26	1	Avril_2004	DTIC
75...75	7.57	1	Avril_2004	DTIC
76...76	7.66	1	Avril_2004	DTIC
77...77	7.66	1	Avril_2004	DTIC
78...78	7.84	1	Avril_2004	DTIC
79...79	8.05	1	Avril_2004	DTIC
80...80	8.66	1	Avril_2004	DTIC
81...81	8.9	1	Avril_2004	DTIC
82...82	9.02	1	Avril_2004	DTIC
83...83	9.02	1	Avril_2004	DTIC
84...84	9.45	1	Avril_2004	DTIC
85...85	9.63	1	Avril_2004	DTIC
86...86	9.87	1	Avril_2004	DTIC
87...87	9.87	1	Avril_2004	DTIC
88...88	9.87	1	Avril_2004	DTIC
89...89	10.9	1	Avril_2004	DTIC
90...90	11.6	1	Avril_2004	DTIC
91...91	11.7	1	Avril_2004	DTIC
92...92	12	1	Avril_2004	DTIC
93...93	12	1	Avril_2004	DTIC
94...94	12	1	Avril_2004	DTIC
95...95	12	1	Avril_2004	DTIC
96...96	13.1	1	Avril_2004	DTIC
97...97	13.4	1	Avril_2004	DTIC
98...98	14.2	1	Avril_2004	DTIC
99...99	14.4	1	Avril_2004	DTIC
100...100	14.4	1	Avril_2004	DTIC
101...101	14.8	1	Avril_2004	DTIC
102...102	15.4	1	Avril_2004	DTIC
103...103	16.7	1	Avril_2004	DTIC
104...104	16.7	1	Avril_2004	DTIC
105...105	18.7	1	Avril_2004	DTIC
106...106	18.7	1	Avril_2004	DTIC
107...107	27.1	1	Avril_2004	DTIC
108...108	30.4	1	Avril_2004	DTIC
109...109	30.4	1	Avril_2004	DTIC
110...110	30.4	1	Avril_2004	DTIC
111...111	34.6	1	Avril_2004	DTIC
112...112	34.6	0	Avril_2004	DTIC
113...113	34.6	0	Avril_2004	DTIC
114...114	34.6	0	Avril_2004	DTIC
115...115	34.6	0	Avril_2004	DTIC
116...116	34.6	0	Avril_2004	DTIC
117...117	34.6	0	Avril_2004	DTIC
1...118	0.666	1	Avril_2004	Non_DTIC
2...119	1.18	1	Avril_2004	Non_DTIC
3...120	1.18	1	Avril_2004	Non_DTIC
4...121	1.18	1	Avril_2004	Non_DTIC
5...122	1.18	1	Avril_2004	Non_DTIC
6...123	1.36	1	Avril_2004	Non_DTIC
7...124	1.36	1	Avril_2004	Non_DTIC
8...125	1.7	1	Avril_2004	Non_DTIC
9...126	1.7	1	Avril_2004	Non_DTIC
10...127	1.97	1	Avril_2004	Non_DTIC
11...128	1.97	1	Avril_2004	Non_DTIC
12...129	2.46	1	Avril_2004	Non_DTIC
13...130	2.46	1	Avril_2004	Non_DTIC
14...131	2.61	1	Avril_2004	Non_DTIC
15...132	2.61	1	Avril_2004	Non_DTIC
16...133	2.61	1	Avril_2004	Non_DTIC
17...134	2.61	1	Avril_2004	Non_DTIC
18...135	2.88	1	Avril_2004	Non_DTIC
19...136	2.88	1	Avril_2004	Non_DTIC
20...137	2.88	1	Avril_2004	Non_DTIC
21...138	3.07	1	Avril_2004	Non_DTIC
22...139	3.07	1	Avril_2004	Non_DTIC
23...140	3.31	1	Avril_2004	Non_DTIC
24...141	3.31	1	Avril_2004	Non_DTIC
25...142	3.31	1	Avril_2004	Non_DTIC
26...143	3.43	1	Avril_2004	Non_DTIC
27...144	3.76	1	Avril_2004	Non_DTIC
28...145	3.76	1	Avril_2004	Non_DTIC
29...146	3.76	1	Avril_2004	Non_DTIC
30...147	3.76	1	Avril_2004	Non_DTIC
31...148	3.95	1	Avril_2004	Non_DTIC
32...149	3.95	1	Avril_2004	Non_DTIC
33...150	3.95	1	Avril_2004	Non_DTIC
34...151	4.31	1	Avril_2004	Non_DTIC
35...152	4.52	1	Avril_2004	Non_DTIC
36...153	4.52	1	Avril_2004	Non_DTIC
37...154	4.52	1	Avril_2004	Non_DTIC
38...155	4.52	1	Avril_2004	Non_DTIC
39...156	4.89	1	Avril_2004	Non_DTIC
40...157	5.04	1	Avril_2004	Non_DTIC
41...158	5.04	1	Avril_2004	Non_DTIC
42...159	5.16	1	Avril_2004	Non_DTIC
43...160	5.16	1	Avril_2004	Non_DTIC
44...161	5.95	1	Avril_2004	Non_DTIC
45...162	5.95	1	Avril_2004	Non_DTIC
46...163	5.95	1	Avril_2004	Non_DTIC
47...164	6.16	1	Avril_2004	Non_DTIC
48...165	6.19	1	Avril_2004	Non_DTIC
49...166	6.19	1	Avril_2004	Non_DTIC
50...167	6.44	1	Avril_2004	Non_DTIC
51...168	6.44	1	Avril_2004	Non_DTIC
52...169	6.59	1	Avril_2004	Non_DTIC
53...170	6.59	1	Avril_2004	Non_DTIC
54...171	7.32	1	Avril_2004	Non_DTIC
55...172	7.32	1	Avril_2004	Non_DTIC
56...173	7.32	1	Avril_2004	Non_DTIC
57...174	7.41	1	Avril_2004	Non_DTIC
58...175	7.41	1	Avril_2004	Non_DTIC
59...176	8.02	1	Avril_2004	Non_DTIC
60...177	8.02	1	Avril_2004	Non_DTIC
61...178	8.02	1	Avril_2004	Non_DTIC
62...179	8.02	1	Avril_2004	Non_DTIC
63...180	8.14	1	Avril_2004	Non_DTIC
64...181	8.2	1	Avril_2004	Non_DTIC
65...182	8.2	1	Avril_2004	Non_DTIC
66...183	8.8	1	Avril_2004	Non_DTIC
67...184	9.02	1	Avril_2004	Non_DTIC
68...185	9.11	1	Avril_2004	Non_DTIC
69...186	9.23	1	Avril_2004	Non_DTIC
70...187	9.23	1	Avril_2004	Non_DTIC
71...188	9.38	1	Avril_2004	Non_DTIC
72...189	9.38	1	Avril_2004	Non_DTIC
73...190	9.99	1	Avril_2004	Non_DTIC
74...191	9.99	1	Avril_2004	Non_DTIC
75...192	10.3	1	Avril_2004	Non_DTIC
76...193	10.7	1	Avril_2004	Non_DTIC
77...194	10.7	1	Avril_2004	Non_DTIC
78...195	11.5	1	Avril_2004	Non_DTIC
79...196	11.5	1	Avril_2004	Non_DTIC
80...197	12.2	1	Avril_2004	Non_DTIC
81...198	12.2	1	Avril_2004	Non_DTIC
82...199	13.1	1	Avril_2004	Non_DTIC
83...200	13.1	1	Avril_2004	Non_DTIC
84...201	13.4	1	Avril_2004	Non_DTIC
85...202	13.4	1	Avril_2004	Non_DTIC
86...203	14.2	1	Avril_2004	Non_DTIC
87...204	15	1	Avril_2004	Non_DTIC
88...205	16.2	1	Avril_2004	Non_DTIC
89...206	16.2	1	Avril_2004	Non_DTIC
90...207	17.1	1	Avril_2004	Non_DTIC
91...208	17.6	1	Avril_2004	Non_DTIC
92...209	19.5	1	Avril_2004	Non_DTIC
93...210	21.4	1	Avril_2004	Non_DTIC
94...211	21.4	1	Avril_2004	Non_DTIC
95...212	22.7	1	Avril_2004	Non_DTIC
96...213	22.7	1	Avril_2004	Non_DTIC
97...214	35.4	1	Avril_2004	Non_DTIC
98...215	35.4	1	Avril_2004	Non_DTIC
99...216	35.4	1	Avril_2004	Non_DTIC
100...217	35.4	1	Avril_2004	Non_DTIC
101...218	35.4	1	Avril_2004	Non_DTIC
102...219	35.4	1	Avril_2004	Non_DTIC
103...220	35.4	1	Avril_2004	Non_DTIC
104...221	35.4	1	Avril_2004	Non_DTIC
105...222	35.4	1	Avril_2004	Non_DTIC
106...223	35.4	0	Avril_2004	Non_DTIC
107...224	35.4	0	Avril_2004	Non_DTIC
108...225	35.4	0	Avril_2004	Non_DTIC
109...226	35.4	0	Avril_2004	Non_DTIC
110...227	35.4	0	Avril_2004	Non_DTIC
111...228	35.4	0	Avril_2004	Non_DTIC
112...229	35.4	0	Avril_2004	Non_DTIC
1...230	2.464	1	Bajetta_1994	DTIC
2...231	2.464	1	Bajetta_1994	DTIC
3...232	2.464	1	Bajetta_1994	DTIC
4...233	2.464	1	Bajetta_1994	DTIC
5...234	2.464	1	Bajetta_1994	DTIC
6...235	3.106	1	Bajetta_1994	DTIC
7...236	3.106	1	Bajetta_1994	DTIC
8...237	3.106	1	Bajetta_1994	DTIC
9...238	3.748	1	Bajetta_1994	DTIC
10...239	3.748	1	Bajetta_1994	DTIC
11...240	3.748	1	Bajetta_1994	DTIC
12...241	3.748	1	Bajetta_1994	DTIC
13...242	4.39	1	Bajetta_1994	DTIC
14...243	4.39	1	Bajetta_1994	DTIC
15...244	4.39	1	Bajetta_1994	DTIC
16...245	4.39	1	Bajetta_1994	DTIC
17...246	4.851	1	Bajetta_1994	DTIC
18...247	4.851	1	Bajetta_1994	DTIC
19...248	4.851	1	Bajetta_1994	DTIC
20...249	4.851	1	Bajetta_1994	DTIC
21...250	4.851	1	Bajetta_1994	DTIC
22...251	5.493	1	Bajetta_1994	DTIC
23...252	5.493	1	Bajetta_1994	DTIC
24...253	5.493	1	Bajetta_1994	DTIC
25...254	6.133	1	Bajetta_1994	DTIC
26...255	6.133	1	Bajetta_1994	DTIC
27...256	7.047	1	Bajetta_1994	DTIC
28...257	7.047	1	Bajetta_1994	DTIC
29...258	7.779	1	Bajetta_1994	DTIC
30...259	7.779	1	Bajetta_1994	DTIC
31...260	7.779	1	Bajetta_1994	DTIC
32...261	8.876	1	Bajetta_1994	DTIC
33...262	8.876	1	Bajetta_1994	DTIC
34...263	8.876	1	Bajetta_1994	DTIC
35...264	9.971	1	Bajetta_1994	DTIC
36...265	11.799	1	Bajetta_1994	DTIC
37...266	11.799	1	Bajetta_1994	DTIC
38...267	11.799	1	Bajetta_1994	DTIC
39...268	11.799	1	Bajetta_1994	DTIC
40...269	12.715	1	Bajetta_1994	DTIC
41...270	12.715	1	Bajetta_1994	DTIC
42...271	12.715	1	Bajetta_1994	DTIC
43...272	14.267	1	Bajetta_1994	DTIC
44...273	14.267	1	Bajetta_1994	DTIC
45...274	15.363	1	Bajetta_1994	DTIC
46...275	15.363	1	Bajetta_1994	DTIC
47...276	18.282	1	Bajetta_1994	DTIC
48...277	18.282	1	Bajetta_1994	DTIC
49...278	26.207	1	Bajetta_1994	DTIC
50...279	1.232	0	Bajetta_1994	DTIC
51...280	1.232	0	Bajetta_1994	DTIC
52...281	1.232	0	Bajetta_1994	DTIC
53...282	1.232	0	Bajetta_1994	DTIC
54...283	2.785	0	Bajetta_1994	DTIC
55...284	3.427	0	Bajetta_1994	DTIC
56...285	4.069	0	Bajetta_1994	DTIC
57...286	4.6205	0	Bajetta_1994	DTIC
58...287	5.172	0	Bajetta_1994	DTIC
59...288	5.813	0	Bajetta_1994	DTIC
60...289	6.59	0	Bajetta_1994	DTIC
61...290	7.413	0	Bajetta_1994	DTIC
62...291	8.3275	0	Bajetta_1994	DTIC
63...292	8.3275	0	Bajetta_1994	DTIC
64...293	9.4235	0	Bajetta_1994	DTIC
65...294	10.885	0	Bajetta_1994	DTIC
66...295	10.885	0	Bajetta_1994	DTIC
67...296	10.885	0	Bajetta_1994	DTIC
68...297	12.257	0	Bajetta_1994	DTIC
69...298	13.491	0	Bajetta_1994	DTIC
70...299	14.815	0	Bajetta_1994	DTIC
71...300	14.815	0	Bajetta_1994	DTIC
72...301	16.2285	0	Bajetta_1994	DTIC
73...302	16.2285	0	Bajetta_1994	DTIC
74...303	17.688	0	Bajetta_1994	DTIC
75...304	23.1995	0	Bajetta_1994	DTIC
76...305	27.573	0	Bajetta_1994	DTIC
77...306	27.573	0	Bajetta_1994	DTIC
78...307	30.6695	0	Bajetta_1994	DTIC
79...308	33.8575	0	Bajetta_1994	DTIC
80...309	36.8175	0	Bajetta_1994	DTIC
81...310	46.608	0	Bajetta_1994	DTIC
82...311	49.977	0	Bajetta_1994	DTIC
1...312	2.277	1	Bajetta_1994	DTIC_IFN
2...313	3.005	1	Bajetta_1994	DTIC_IFN
3...314	3.005	1	Bajetta_1994	DTIC_IFN
4...315	3.37	1	Bajetta_1994	DTIC_IFN
5...316	3.37	1	Bajetta_1994	DTIC_IFN
6...317	3.643	1	Bajetta_1994	DTIC_IFN
7...318	4.007	1	Bajetta_1994	DTIC_IFN
8...319	4.007	1	Bajetta_1994	DTIC_IFN
9...320	4.28	1	Bajetta_1994	DTIC_IFN
10...321	4.28	1	Bajetta_1994	DTIC_IFN
11...322	4.736	1	Bajetta_1994	DTIC_IFN
12...323	4.918	1	Bajetta_1994	DTIC_IFN
13...324	4.918	1	Bajetta_1994	DTIC_IFN
14...325	5.464	1	Bajetta_1994	DTIC_IFN
15...326	5.464	1	Bajetta_1994	DTIC_IFN
16...327	5.829	1	Bajetta_1994	DTIC_IFN
17...328	5.829	1	Bajetta_1994	DTIC_IFN
18...329	6.284	1	Bajetta_1994	DTIC_IFN
19...330	6.921	1	Bajetta_1994	DTIC_IFN
20...331	6.921	1	Bajetta_1994	DTIC_IFN
21...332	7.65	1	Bajetta_1994	DTIC_IFN
22...333	7.65	1	Bajetta_1994	DTIC_IFN
23...334	8.014	1	Bajetta_1994	DTIC_IFN
24...335	8.014	1	Bajetta_1994	DTIC_IFN
25...336	8.834	1	Bajetta_1994	DTIC_IFN
26...337	8.834	1	Bajetta_1994	DTIC_IFN
27...338	9.745	1	Bajetta_1994	DTIC_IFN
28...339	9.745	1	Bajetta_1994	DTIC_IFN
29...340	9.745	1	Bajetta_1994	DTIC_IFN
30...341	10.929	1	Bajetta_1994	DTIC_IFN
31...342	10.929	1	Bajetta_1994	DTIC_IFN
32...343	12.021	1	Bajetta_1994	DTIC_IFN
33...344	12.841	1	Bajetta_1994	DTIC_IFN
34...345	12.841	1	Bajetta_1994	DTIC_IFN
35...346	14.025	1	Bajetta_1994	DTIC_IFN
36...347	15.391	1	Bajetta_1994	DTIC_IFN
37...348	16.029	1	Bajetta_1994	DTIC_IFN
38...349	16.029	1	Bajetta_1994	DTIC_IFN
39...350	16.575	1	Bajetta_1994	DTIC_IFN
40...351	17.486	1	Bajetta_1994	DTIC_IFN
41...352	18.943	1	Bajetta_1994	DTIC_IFN
42...353	20.218	1	Bajetta_1994	DTIC_IFN
43...354	20.218	1	Bajetta_1994	DTIC_IFN
44...355	21.493	1	Bajetta_1994	DTIC_IFN
45...356	21.493	1	Bajetta_1994	DTIC_IFN
46...357	22.95	1	Bajetta_1994	DTIC_IFN
47...358	23.77	1	Bajetta_1994	DTIC_IFN
48...359	29.234	1	Bajetta_1994	DTIC_IFN
49...360	1.1385	0	Bajetta_1994	DTIC_IFN
50...361	1.1385	0	Bajetta_1994	DTIC_IFN
51...362	1.1385	0	Bajetta_1994	DTIC_IFN
52...363	1.1385	0	Bajetta_1994	DTIC_IFN
53...364	2.641	0	Bajetta_1994	DTIC_IFN
54...365	3.1875	0	Bajetta_1994	DTIC_IFN
55...366	3.825	0	Bajetta_1994	DTIC_IFN
56...367	4.1435	0	Bajetta_1994	DTIC_IFN
57...368	4.508	0	Bajetta_1994	DTIC_IFN
58...369	5.191	0	Bajetta_1994	DTIC_IFN
59...370	5.6465	0	Bajetta_1994	DTIC_IFN
60...371	7.2855	0	Bajetta_1994	DTIC_IFN
61...372	8.424	0	Bajetta_1994	DTIC_IFN
62...373	9.2895	0	Bajetta_1994	DTIC_IFN
63...374	10.337	0	Bajetta_1994	DTIC_IFN
64...375	11.475	0	Bajetta_1994	DTIC_IFN
65...376	13.433	0	Bajetta_1994	DTIC_IFN
66...377	15.71	0	Bajetta_1994	DTIC_IFN
67...378	17.0305	0	Bajetta_1994	DTIC_IFN
68...379	22.2215	0	Bajetta_1994	DTIC_IFN
69...380	26.957	0	Bajetta_1994	DTIC_IFN
70...381	28.551	0	Bajetta_1994	DTIC_IFN
71...382	28.551	0	Bajetta_1994	DTIC_IFN
72...383	30.008	0	Bajetta_1994	DTIC_IFN
73...384	31.9205	0	Bajetta_1994	DTIC_IFN
74...385	36.2005	0	Bajetta_1994	DTIC_IFN
75...386	38.614	0	Bajetta_1994	DTIC_IFN
76...387	38.614	0	Bajetta_1994	DTIC_IFN
1...388	1.37	1	Chapman_1992	DTIC
2...389	1.37	1	Chapman_1992	DTIC
3...390	1.37	1	Chapman_1992	DTIC
4...391	1.37	1	Chapman_1992	DTIC
5...392	1.37	1	Chapman_1992	DTIC
6...393	1.37	1	Chapman_1992	DTIC
7...394	1.37	1	Chapman_1992	DTIC
8...395	2.19	1	Chapman_1992	DTIC
9...396	2.19	1	Chapman_1992	DTIC
10...397	2.19	1	Chapman_1992	DTIC
11...398	2.19	1	Chapman_1992	DTIC
12...399	2.19	1	Chapman_1992	DTIC
13...400	2.453	1	Chapman_1992	DTIC
14...401	2.453	1	Chapman_1992	DTIC
15...402	2.453	1	Chapman_1992	DTIC
16...403	2.453	1	Chapman_1992	DTIC
17...404	2.453	1	Chapman_1992	DTIC
18...405	2.453	1	Chapman_1992	DTIC
19...406	2.858	1	Chapman_1992	DTIC
20...407	2.858	1	Chapman_1992	DTIC
21...408	2.858	1	Chapman_1992	DTIC
22...409	2.858	1	Chapman_1992	DTIC
23...410	2.858	1	Chapman_1992	DTIC
24...411	3.261	1	Chapman_1992	DTIC
25...412	3.261	1	Chapman_1992	DTIC
26...413	3.261	1	Chapman_1992	DTIC
27...414	3.261	1	Chapman_1992	DTIC
28...415	3.261	1	Chapman_1992	DTIC
29...416	3.261	1	Chapman_1992	DTIC
30...417	3.668	1	Chapman_1992	DTIC
31...418	3.668	1	Chapman_1992	DTIC
32...419	3.668	1	Chapman_1992	DTIC
33...420	4.208	1	Chapman_1992	DTIC
34...421	4.208	1	Chapman_1992	DTIC
35...422	4.208	1	Chapman_1992	DTIC
36...423	4.208	1	Chapman_1992	DTIC
37...424	4.208	1	Chapman_1992	DTIC
38...425	4.208	1	Chapman_1992	DTIC
39...426	4.208	1	Chapman_1992	DTIC
40...427	5.028	1	Chapman_1992	DTIC
41...428	5.028	1	Chapman_1992	DTIC
42...429	5.028	1	Chapman_1992	DTIC
43...430	5.028	1	Chapman_1992	DTIC
44...431	5.028	1	Chapman_1992	DTIC
45...432	5.568	1	Chapman_1992	DTIC
46...433	5.568	1	Chapman_1992	DTIC
47...434	5.568	1	Chapman_1992	DTIC
48...435	5.568	1	Chapman_1992	DTIC
49...436	5.568	1	Chapman_1992	DTIC
50...437	5.568	1	Chapman_1992	DTIC
51...438	5.968	1	Chapman_1992	DTIC
52...439	5.968	1	Chapman_1992	DTIC
53...440	5.968	1	Chapman_1992	DTIC
54...441	5.968	1	Chapman_1992	DTIC
55...442	5.968	1	Chapman_1992	DTIC
56...443	5.968	1	Chapman_1992	DTIC
57...444	5.968	1	Chapman_1992	DTIC
58...445	6.65	1	Chapman_1992	DTIC
59...446	6.65	1	Chapman_1992	DTIC
60...447	6.65	1	Chapman_1992	DTIC
61...448	6.65	1	Chapman_1992	DTIC
62...449	6.65	1	Chapman_1992	DTIC
63...450	7.747	1	Chapman_1992	DTIC
64...451	7.747	1	Chapman_1992	DTIC
65...452	7.747	1	Chapman_1992	DTIC
66...453	7.747	1	Chapman_1992	DTIC
67...454	7.747	1	Chapman_1992	DTIC
68...455	8.983	1	Chapman_1992	DTIC
69...456	8.983	1	Chapman_1992	DTIC
70...457	8.983	1	Chapman_1992	DTIC
71...458	8.983	1	Chapman_1992	DTIC
72...459	8.983	1	Chapman_1992	DTIC
73...460	9.801	1	Chapman_1992	DTIC
74...461	9.801	1	Chapman_1992	DTIC
75...462	9.801	1	Chapman_1992	DTIC
76...463	9.801	1	Chapman_1992	DTIC
77...464	9.801	1	Chapman_1992	DTIC
78...465	9.801	1	Chapman_1992	DTIC
79...466	11.731	1	Chapman_1992	DTIC
80...467	11.731	1	Chapman_1992	DTIC
81...468	11.731	1	Chapman_1992	DTIC
82...469	11.731	1	Chapman_1992	DTIC
83...470	11.731	1	Chapman_1992	DTIC
84...471	13.243	1	Chapman_1992	DTIC
85...472	13.243	1	Chapman_1992	DTIC
86...473	13.243	1	Chapman_1992	DTIC
87...474	13.243	1	Chapman_1992	DTIC
88...475	13.243	1	Chapman_1992	DTIC
89...476	13.243	1	Chapman_1992	DTIC
90...477	15.447	1	Chapman_1992	DTIC
91...478	15.447	1	Chapman_1992	DTIC
92...479	15.447	1	Chapman_1992	DTIC
93...480	15.447	1	Chapman_1992	DTIC
94...481	15.447	1	Chapman_1992	DTIC
95...482	15.447	1	Chapman_1992	DTIC
96...483	16.959	1	Chapman_1992	DTIC
97...484	16.959	1	Chapman_1992	DTIC
98...485	16.959	1	Chapman_1992	DTIC
99...486	16.959	1	Chapman_1992	DTIC
100...487	16.959	1	Chapman_1992	DTIC
101...488	19.447	1	Chapman_1992	DTIC
102...489	19.447	1	Chapman_1992	DTIC
103...490	19.447	1	Chapman_1992	DTIC
104...491	21.795	1	Chapman_1992	DTIC
105...492	21.795	1	Chapman_1992	DTIC
106...493	21.795	1	Chapman_1992	DTIC
107...494	21.795	1	Chapman_1992	DTIC
108...495	23.727	1	Chapman_1992	DTIC
109...496	23.727	1	Chapman_1992	DTIC
110...497	23.727	1	Chapman_1992	DTIC
111...498	25.383	1	Chapman_1992	DTIC
112...499	25.383	1	Chapman_1992	DTIC
113...500	25.383	1	Chapman_1992	DTIC
114...501	25.383	1	Chapman_1992	DTIC
115...502	42.841	1	Chapman_1992	DTIC
116...503	42.841	1	Chapman_1992	DTIC
117...504	42.841	1	Chapman_1992	DTIC
118...505	81.792	0	Chapman_1992	DTIC
119...506	81.792	0	Chapman_1992	DTIC
120...507	81.792	0	Chapman_1992	DTIC
121...508	81.792	0	Chapman_1992	DTIC
1...509	1.649	1	Chapman_1992	DTIC_non_IFN
2...510	1.649	1	Chapman_1992	DTIC_non_IFN
3...511	1.649	1	Chapman_1992	DTIC_non_IFN
4...512	1.649	1	Chapman_1992	DTIC_non_IFN
5...513	2.604	1	Chapman_1992	DTIC_non_IFN
6...514	2.604	1	Chapman_1992	DTIC_non_IFN
7...515	2.604	1	Chapman_1992	DTIC_non_IFN
8...516	2.604	1	Chapman_1992	DTIC_non_IFN
9...517	2.604	1	Chapman_1992	DTIC_non_IFN
10...518	3.132	1	Chapman_1992	DTIC_non_IFN
11...519	3.132	1	Chapman_1992	DTIC_non_IFN
12...520	3.132	1	Chapman_1992	DTIC_non_IFN
13...521	3.132	1	Chapman_1992	DTIC_non_IFN
14...522	3.132	1	Chapman_1992	DTIC_non_IFN
15...523	3.132	1	Chapman_1992	DTIC_non_IFN
16...524	3.132	1	Chapman_1992	DTIC_non_IFN
17...525	3.95	1	Chapman_1992	DTIC_non_IFN
18...526	3.95	1	Chapman_1992	DTIC_non_IFN
19...527	3.95	1	Chapman_1992	DTIC_non_IFN
20...528	3.95	1	Chapman_1992	DTIC_non_IFN
21...529	4.347	1	Chapman_1992	DTIC_non_IFN
22...530	4.347	1	Chapman_1992	DTIC_non_IFN
23...531	4.347	1	Chapman_1992	DTIC_non_IFN
24...532	4.347	1	Chapman_1992	DTIC_non_IFN
25...533	4.347	1	Chapman_1992	DTIC_non_IFN
26...534	5.028	1	Chapman_1992	DTIC_non_IFN
27...535	5.028	1	Chapman_1992	DTIC_non_IFN
28...536	5.028	1	Chapman_1992	DTIC_non_IFN
29...537	5.028	1	Chapman_1992	DTIC_non_IFN
30...538	5.562	1	Chapman_1992	DTIC_non_IFN
31...539	5.562	1	Chapman_1992	DTIC_non_IFN
32...540	5.562	1	Chapman_1992	DTIC_non_IFN
33...541	5.562	1	Chapman_1992	DTIC_non_IFN
34...542	5.562	1	Chapman_1992	DTIC_non_IFN
35...543	5.562	1	Chapman_1992	DTIC_non_IFN
36...544	5.817	1	Chapman_1992	DTIC_non_IFN
37...545	5.817	1	Chapman_1992	DTIC_non_IFN
38...546	5.817	1	Chapman_1992	DTIC_non_IFN
39...547	5.817	1	Chapman_1992	DTIC_non_IFN
40...548	5.817	1	Chapman_1992	DTIC_non_IFN
41...549	5.817	1	Chapman_1992	DTIC_non_IFN
42...550	6.494	1	Chapman_1992	DTIC_non_IFN
43...551	6.494	1	Chapman_1992	DTIC_non_IFN
44...552	6.494	1	Chapman_1992	DTIC_non_IFN
45...553	6.494	1	Chapman_1992	DTIC_non_IFN
46...554	6.494	1	Chapman_1992	DTIC_non_IFN
47...555	7.029	1	Chapman_1992	DTIC_non_IFN
48...556	7.029	1	Chapman_1992	DTIC_non_IFN
49...557	7.029	1	Chapman_1992	DTIC_non_IFN
50...558	7.029	1	Chapman_1992	DTIC_non_IFN
51...559	7.029	1	Chapman_1992	DTIC_non_IFN
52...560	7.424	1	Chapman_1992	DTIC_non_IFN
53...561	7.424	1	Chapman_1992	DTIC_non_IFN
54...562	7.424	1	Chapman_1992	DTIC_non_IFN
55...563	7.424	1	Chapman_1992	DTIC_non_IFN
56...564	7.424	1	Chapman_1992	DTIC_non_IFN
57...565	7.424	1	Chapman_1992	DTIC_non_IFN
58...566	8.103	1	Chapman_1992	DTIC_non_IFN
59...567	8.103	1	Chapman_1992	DTIC_non_IFN
60...568	8.103	1	Chapman_1992	DTIC_non_IFN
61...569	8.103	1	Chapman_1992	DTIC_non_IFN
62...570	8.637	1	Chapman_1992	DTIC_non_IFN
63...571	8.637	1	Chapman_1992	DTIC_non_IFN
64...572	8.637	1	Chapman_1992	DTIC_non_IFN
65...573	8.637	1	Chapman_1992	DTIC_non_IFN
66...574	8.637	1	Chapman_1992	DTIC_non_IFN
67...575	8.637	1	Chapman_1992	DTIC_non_IFN
68...576	9.037	1	Chapman_1992	DTIC_non_IFN
69...577	9.037	1	Chapman_1992	DTIC_non_IFN
70...578	9.037	1	Chapman_1992	DTIC_non_IFN
71...579	9.037	1	Chapman_1992	DTIC_non_IFN
72...580	9.037	1	Chapman_1992	DTIC_non_IFN
73...581	9.295	1	Chapman_1992	DTIC_non_IFN
74...582	9.295	1	Chapman_1992	DTIC_non_IFN
75...583	9.295	1	Chapman_1992	DTIC_non_IFN
76...584	9.295	1	Chapman_1992	DTIC_non_IFN
77...585	9.295	1	Chapman_1992	DTIC_non_IFN
78...586	10.112	1	Chapman_1992	DTIC_non_IFN
79...587	10.112	1	Chapman_1992	DTIC_non_IFN
80...588	10.112	1	Chapman_1992	DTIC_non_IFN
81...589	10.112	1	Chapman_1992	DTIC_non_IFN
82...590	11.481	1	Chapman_1992	DTIC_non_IFN
83...591	11.481	1	Chapman_1992	DTIC_non_IFN
84...592	11.481	1	Chapman_1992	DTIC_non_IFN
85...593	11.481	1	Chapman_1992	DTIC_non_IFN
86...594	11.481	1	Chapman_1992	DTIC_non_IFN
87...595	12.159	1	Chapman_1992	DTIC_non_IFN
88...596	12.159	1	Chapman_1992	DTIC_non_IFN
89...597	12.159	1	Chapman_1992	DTIC_non_IFN
90...598	12.159	1	Chapman_1992	DTIC_non_IFN
91...599	15.197	1	Chapman_1992	DTIC_non_IFN
92...600	15.197	1	Chapman_1992	DTIC_non_IFN
93...601	15.197	1	Chapman_1992	DTIC_non_IFN
94...602	15.197	1	Chapman_1992	DTIC_non_IFN
95...603	16.847	1	Chapman_1992	DTIC_non_IFN
96...604	16.847	1	Chapman_1992	DTIC_non_IFN
97...605	16.847	1	Chapman_1992	DTIC_non_IFN
98...606	16.847	1	Chapman_1992	DTIC_non_IFN
99...607	19.607	1	Chapman_1992	DTIC_non_IFN
100...608	19.607	1	Chapman_1992	DTIC_non_IFN
101...609	19.607	1	Chapman_1992	DTIC_non_IFN
102...610	23.898	1	Chapman_1992	DTIC_non_IFN
103...611	23.898	1	Chapman_1992	DTIC_non_IFN
104...612	25.971	1	Chapman_1992	DTIC_non_IFN
105...613	25.971	1	Chapman_1992	DTIC_non_IFN
106...614	30.954	1	Chapman_1992	DTIC_non_IFN
107...615	30.954	1	Chapman_1992	DTIC_non_IFN
108...616	34.41	1	Chapman_1992	DTIC_non_IFN
109...617	34.41	1	Chapman_1992	DTIC_non_IFN
110...618	37.175	1	Chapman_1992	DTIC_non_IFN
111...619	37.175	1	Chapman_1992	DTIC_non_IFN
112...620	61.848	1	Chapman_1992	DTIC_non_IFN
113...621	76.958	0	Chapman_1992	DTIC_non_IFN
114...622	76.958	0	Chapman_1992	DTIC_non_IFN
115...623	76.958	0	Chapman_1992	DTIC_non_IFN
116...624	76.958	0	Chapman_1992	DTIC_non_IFN
117...625	76.958	0	Chapman_1992	DTIC_non_IFN
118...626	76.958	0	Chapman_1992	DTIC_non_IFN
119...627	76.958	0	Chapman_1992	DTIC_non_IFN
1...628	0.863	1	Chiarion_1992	DTIC
2...629	0.863	1	Chiarion_1992	DTIC
3...630	0.863	1	Chiarion_1992	DTIC
4...631	2.276	1	Chiarion_1992	DTIC
5...632	3.159	1	Chiarion_1992	DTIC
6...633	4.02	1	Chiarion_1992	DTIC
7...634	4.02	1	Chiarion_1992	DTIC
8...635	4.02	1	Chiarion_1992	DTIC
9...636	5.968	1	Chiarion_1992	DTIC
10...637	6.839	1	Chiarion_1992	DTIC
11...638	6.839	1	Chiarion_1992	DTIC
12...639	10.034	1	Chiarion_1992	DTIC
13...640	10.915	1	Chiarion_1992	DTIC
14...641	15.711	1	Chiarion_1992	DTIC
15...642	20.683	1	Chiarion_1992	DTIC
16...643	21.92	1	Chiarion_1992	DTIC
17...644	42.726	1	Chiarion_1992	DTIC
18...645	43.616	0	Chiarion_1992	DTIC
19...646	43.616	0	Chiarion_1992	DTIC
1...647	0.89	1	Chiarion_1992	DTIC_non_IFN
2...648	1.068	1	Chiarion_1992	DTIC_non_IFN
3...649	1.424	1	Chiarion_1992	DTIC_non_IFN
4...650	3.203	1	Chiarion_1992	DTIC_non_IFN
5...651	3.203	1	Chiarion_1992	DTIC_non_IFN
6...652	3.737	1	Chiarion_1992	DTIC_non_IFN
7...653	4.093	1	Chiarion_1992	DTIC_non_IFN
8...654	5.161	1	Chiarion_1992	DTIC_non_IFN
9...655	7.297	1	Chiarion_1992	DTIC_non_IFN
10...656	7.297	1	Chiarion_1992	DTIC_non_IFN
11...657	7.297	1	Chiarion_1992	DTIC_non_IFN
12...658	7.297	1	Chiarion_1992	DTIC_non_IFN
13...659	8.364	1	Chiarion_1992	DTIC_non_IFN
14...660	8.364	1	Chiarion_1992	DTIC_non_IFN
15...661	8.364	1	Chiarion_1992	DTIC_non_IFN
16...662	8.364	1	Chiarion_1992	DTIC_non_IFN
17...663	8.364	1	Chiarion_1992	DTIC_non_IFN
18...664	9.61	1	Chiarion_1992	DTIC_non_IFN
19...665	9.61	1	Chiarion_1992	DTIC_non_IFN
20...666	9.61	1	Chiarion_1992	DTIC_non_IFN
21...667	9.61	1	Chiarion_1992	DTIC_non_IFN
22...668	10.144	1	Chiarion_1992	DTIC_non_IFN
23...669	10.144	1	Chiarion_1992	DTIC_non_IFN
24...670	11.568	1	Chiarion_1992	DTIC_non_IFN
25...671	11.924	1	Chiarion_1992	DTIC_non_IFN
26...672	12.28	1	Chiarion_1992	DTIC_non_IFN
27...673	12.28	1	Chiarion_1992	DTIC_non_IFN
28...674	12.992	1	Chiarion_1992	DTIC_non_IFN
29...675	13.525	1	Chiarion_1992	DTIC_non_IFN
30...676	13.525	1	Chiarion_1992	DTIC_non_IFN
31...677	14.415	1	Chiarion_1992	DTIC_non_IFN
32...678	14.949	1	Chiarion_1992	DTIC_non_IFN
33...679	17.975	1	Chiarion_1992	DTIC_non_IFN
34...680	22.246	1	Chiarion_1992	DTIC_non_IFN
35...681	24.025	1	Chiarion_1992	DTIC_non_IFN
36...682	30.076	1	Chiarion_1992	DTIC_non_IFN
37...683	32.924	1	Chiarion_1992	DTIC_non_IFN
38...684	39.508	1	Chiarion_1992	DTIC_non_IFN
39...685	43.068	1	Chiarion_1992	DTIC_non_IFN
40...686	53.39	1	Chiarion_1992	DTIC_non_IFN
41...687	82.042	0	Chiarion_1992	DTIC_non_IFN
1...688	0.346	1	Cocconi_1992	DTIC
2...689	0.373	1	Cocconi_1992	DTIC
3...690	0.901	1	Cocconi_1992	DTIC
4...691	1.089	1	Cocconi_1992	DTIC
5...692	1.613	1	Cocconi_1992	DTIC
6...693	1.802	1	Cocconi_1992	DTIC
7...694	2.158	1	Cocconi_1992	DTIC
8...695	2.178	1	Cocconi_1992	DTIC
9...696	2.193	1	Cocconi_1992	DTIC
10...697	2.378	1	Cocconi_1992	DTIC
11...698	2.906	1	Cocconi_1992	DTIC
12...699	3.59	1	Cocconi_1992	DTIC
13...700	3.956	1	Cocconi_1992	DTIC
14...701	3.973	1	Cocconi_1992	DTIC
15...702	4.326	1	Cocconi_1992	DTIC
16...703	4.686	1	Cocconi_1992	DTIC
17...704	4.867	1	Cocconi_1992	DTIC
18...705	5.252	1	Cocconi_1992	DTIC
19...706	5.252	1	Cocconi_1992	DTIC
20...707	5.267	1	Cocconi_1992	DTIC
21...708	5.45	1	Cocconi_1992	DTIC
22...709	6.313	1	Cocconi_1992	DTIC
23...710	6.329	1	Cocconi_1992	DTIC
24...711	6.524	1	Cocconi_1992	DTIC
25...712	6.884	1	Cocconi_1992	DTIC
26...713	8.746	1	Cocconi_1992	DTIC
27...714	11.118	1	Cocconi_1992	DTIC
28...715	11.306	1	Cocconi_1992	DTIC
29...716	11.657	1	Cocconi_1992	DTIC
30...717	12.854	1	Cocconi_1992	DTIC
31...718	13.21	1	Cocconi_1992	DTIC
32...719	17.103	1	Cocconi_1992	DTIC
33...720	21.493	1	Cocconi_1992	DTIC
34...721	21.493	0	Cocconi_1992	DTIC
1...722	0.854	1	Cocconi_1992	DTIC_non_IFN
2...723	0.869	1	Cocconi_1992	DTIC_non_IFN
3...724	1.218	1	Cocconi_1992	DTIC_non_IFN
4...725	1.74	1	Cocconi_1992	DTIC_non_IFN
5...726	1.74	1	Cocconi_1992	DTIC_non_IFN
6...727	1.755	1	Cocconi_1992	DTIC_non_IFN
7...728	1.77	1	Cocconi_1992	DTIC_non_IFN
8...729	2.792	1	Cocconi_1992	DTIC_non_IFN
9...730	3.815	1	Cocconi_1992	DTIC_non_IFN
10...731	3.995	1	Cocconi_1992	DTIC_non_IFN
11...732	4.676	1	Cocconi_1992	DTIC_non_IFN
12...733	5.194	1	Cocconi_1992	DTIC_non_IFN
13...734	5.372	1	Cocconi_1992	DTIC_non_IFN
14...735	6.229	1	Cocconi_1992	DTIC_non_IFN
15...736	6.42	1	Cocconi_1992	DTIC_non_IFN
16...737	6.42	1	Cocconi_1992	DTIC_non_IFN
17...738	6.944	1	Cocconi_1992	DTIC_non_IFN
18...739	7.458	1	Cocconi_1992	DTIC_non_IFN
19...740	8.143	1	Cocconi_1992	DTIC_non_IFN
20...741	9.666	1	Cocconi_1992	DTIC_non_IFN
21...742	10.188	1	Cocconi_1992	DTIC_non_IFN
22...743	10.868	1	Cocconi_1992	DTIC_non_IFN
23...744	11.219	1	Cocconi_1992	DTIC_non_IFN
24...745	12.413	1	Cocconi_1992	DTIC_non_IFN
25...746	12.925	1	Cocconi_1992	DTIC_non_IFN
26...747	12.938	1	Cocconi_1992	DTIC_non_IFN
27...748	13.962	1	Cocconi_1992	DTIC_non_IFN
28...749	15.659	1	Cocconi_1992	DTIC_non_IFN
29...750	15.665	1	Cocconi_1992	DTIC_non_IFN
30...751	16.522	1	Cocconi_1992	DTIC_non_IFN
31...752	19.727	1	Cocconi_1992	DTIC_non_IFN
32...753	20.412	1	Cocconi_1992	DTIC_non_IFN
33...754	20.422	1	Cocconi_1992	DTIC_non_IFN
34...755	21.276	1	Cocconi_1992	DTIC_non_IFN
35...756	23.476	1	Cocconi_1992	DTIC_non_IFN
36...757	25.507	1	Cocconi_1992	DTIC_non_IFN
37...758	35.27	1	Cocconi_1992	DTIC_non_IFN
38...759	43.009	1	Cocconi_1992	DTIC_non_IFN
39...760	43.363	1	Cocconi_1992	DTIC_non_IFN
1...761	0.61	1	Falkson_1991	DTIC
2...762	0.969	1	Falkson_1991	DTIC
3...763	2.078	1	Falkson_1991	DTIC
4...764	2.314	1	Falkson_1991	DTIC
5...765	2.552	1	Falkson_1991	DTIC
6...766	2.912	1	Falkson_1991	DTIC
7...767	3.277	1	Falkson_1991	DTIC
8...768	3.763	1	Falkson_1991	DTIC
9...769	4.742	1	Falkson_1991	DTIC
10...770	5.103	1	Falkson_1991	DTIC
11...771	5.584	1	Falkson_1991	DTIC
12...772	6.938	1	Falkson_1991	DTIC
13...773	7.551	1	Falkson_1991	DTIC
14...774	8.774	1	Falkson_1991	DTIC
15...775	9.999	1	Falkson_1991	DTIC
16...776	10.241	1	Falkson_1991	DTIC
17...777	10.842	1	Falkson_1991	DTIC
18...778	10.842	1	Falkson_1991	DTIC
19...779	11.077	1	Falkson_1991	DTIC
20...780	11.195	1	Falkson_1991	DTIC
21...781	11.311	1	Falkson_1991	DTIC
22...782	11.427	1	Falkson_1991	DTIC
23...783	17.098	1	Falkson_1991	DTIC
24...784	18.569	1	Falkson_1991	DTIC
25...785	20.287	1	Falkson_1991	DTIC
26...786	23.247	1	Falkson_1991	DTIC
27...787	24.606	0	Falkson_1991	DTIC
28...788	24.606	0	Falkson_1991	DTIC
29...789	24.606	0	Falkson_1991	DTIC
30...790	24.606	0	Falkson_1991	DTIC
1...791	1.214	1	Falkson_1991	DTIC_IFN
2...792	1.214	1	Falkson_1991	DTIC_IFN
3...793	4.039	1	Falkson_1991	DTIC_IFN
4...794	5.262	1	Falkson_1991	DTIC_IFN
5...795	5.628	1	Falkson_1991	DTIC_IFN
6...796	6.235	1	Falkson_1991	DTIC_IFN
7...797	11.274	1	Falkson_1991	DTIC_IFN
8...798	11.384	1	Falkson_1991	DTIC_IFN
9...799	11.612	1	Falkson_1991	DTIC_IFN
10...800	11.612	1	Falkson_1991	DTIC_IFN
11...801	11.612	1	Falkson_1991	DTIC_IFN
12...802	13.812	1	Falkson_1991	DTIC_IFN
13...803	13.812	1	Falkson_1991	DTIC_IFN
14...804	14.911	1	Falkson_1991	DTIC_IFN
15...805	17.609	1	Falkson_1991	DTIC_IFN
16...806	18.096	1	Falkson_1991	DTIC_IFN
17...807	18.952	1	Falkson_1991	DTIC_IFN
18...808	21.407	1	Falkson_1991	DTIC_IFN
19...809	22.135	1	Falkson_1991	DTIC_IFN
20...810	22.861	1	Falkson_1991	DTIC_IFN
21...811	22.977	1	Falkson_1991	DTIC_IFN
22...812	23.461	1	Falkson_1991	DTIC_IFN
23...813	23.461	1	Falkson_1991	DTIC_IFN
24...814	34.653	1	Falkson_1991	DTIC_IFN
25...815	34.763	1	Falkson_1991	DTIC_IFN
26...816	34.763	1	Falkson_1991	DTIC_IFN
27...817	41.039	0	Falkson_1991	DTIC_IFN
28...818	41.039	0	Falkson_1991	DTIC_IFN
29...819	41.039	0	Falkson_1991	DTIC_IFN
30...820	41.039	0	Falkson_1991	DTIC_IFN
1...821	1.911	1	Falkson_1998	DTIC
2...822	1.911	1	Falkson_1998	DTIC
3...823	1.911	1	Falkson_1998	DTIC
4...824	1.911	1	Falkson_1998	DTIC
5...825	1.911	1	Falkson_1998	DTIC
6...826	1.911	1	Falkson_1998	DTIC
7...827	1.911	1	Falkson_1998	DTIC
8...828	2.717	1	Falkson_1998	DTIC
9...829	2.717	1	Falkson_1998	DTIC
10...830	3.031	1	Falkson_1998	DTIC
11...831	3.031	1	Falkson_1998	DTIC
12...832	4.004	1	Falkson_1998	DTIC
13...833	4.622	1	Falkson_1998	DTIC
14...834	4.622	1	Falkson_1998	DTIC
15...835	4.622	1	Falkson_1998	DTIC
16...836	4.622	1	Falkson_1998	DTIC
17...837	4.622	1	Falkson_1998	DTIC
18...838	5.102	1	Falkson_1998	DTIC
19...839	6.077	1	Falkson_1998	DTIC
20...840	6.38	1	Falkson_1998	DTIC
21...841	6.38	1	Falkson_1998	DTIC
22...842	6.38	1	Falkson_1998	DTIC
23...843	6.85	1	Falkson_1998	DTIC
24...844	6.85	1	Falkson_1998	DTIC
25...845	6.85	1	Falkson_1998	DTIC
26...846	7.334	1	Falkson_1998	DTIC
27...847	8.125	1	Falkson_1998	DTIC
28...848	8.125	1	Falkson_1998	DTIC
29...849	8.125	1	Falkson_1998	DTIC
30...850	8.125	1	Falkson_1998	DTIC
31...851	9.088	1	Falkson_1998	DTIC
32...852	9.088	1	Falkson_1998	DTIC
33...853	9.726	1	Falkson_1998	DTIC
34...854	9.726	1	Falkson_1998	DTIC
35...855	9.726	1	Falkson_1998	DTIC
36...856	10.368	1	Falkson_1998	DTIC
37...857	11.338	1	Falkson_1998	DTIC
38...858	11.338	1	Falkson_1998	DTIC
39...859	11.982	1	Falkson_1998	DTIC
40...860	12.949	1	Falkson_1998	DTIC
41...861	12.949	1	Falkson_1998	DTIC
42...862	13.916	1	Falkson_1998	DTIC
43...863	13.916	1	Falkson_1998	DTIC
44...864	15.038	1	Falkson_1998	DTIC
45...865	15.038	1	Falkson_1998	DTIC
46...866	15.038	1	Falkson_1998	DTIC
47...867	15.819	1	Falkson_1998	DTIC
48...868	15.819	1	Falkson_1998	DTIC
49...869	15.819	1	Falkson_1998	DTIC
50...870	15.819	1	Falkson_1998	DTIC
51...871	15.819	1	Falkson_1998	DTIC
52...872	15.819	1	Falkson_1998	DTIC
53...873	17.44	1	Falkson_1998	DTIC
54...874	17.44	1	Falkson_1998	DTIC
55...875	20.859	1	Falkson_1998	DTIC
56...876	26.252	1	Falkson_1998	DTIC
57...877	28.043	1	Falkson_1998	DTIC
58...878	32.271	1	Falkson_1998	DTIC
59...879	32.271	1	Falkson_1998	DTIC
60...880	32.271	1	Falkson_1998	DTIC
61...881	36.681	1	Falkson_1998	DTIC
62...882	51.888	0	Falkson_1998	DTIC
63...883	51.888	0	Falkson_1998	DTIC
64...884	51.888	0	Falkson_1998	DTIC
65...885	51.888	0	Falkson_1998	DTIC
66...886	51.888	0	Falkson_1998	DTIC
67...887	51.888	0	Falkson_1998	DTIC
68...888	51.888	0	Falkson_1998	DTIC
69...889	51.888	0	Falkson_1998	DTIC
1...890	0.813	1	Falkson_1998	DTIC_IFN
2...891	2.63	1	Falkson_1998	DTIC_IFN
3...892	2.63	1	Falkson_1998	DTIC_IFN
4...893	2.63	1	Falkson_1998	DTIC_IFN
5...894	2.63	1	Falkson_1998	DTIC_IFN
6...895	2.63	1	Falkson_1998	DTIC_IFN
7...896	2.63	1	Falkson_1998	DTIC_IFN
8...897	2.63	1	Falkson_1998	DTIC_IFN
9...898	4.441	1	Falkson_1998	DTIC_IFN
10...899	4.441	1	Falkson_1998	DTIC_IFN
11...900	4.441	1	Falkson_1998	DTIC_IFN
12...901	4.441	1	Falkson_1998	DTIC_IFN
13...902	4.441	1	Falkson_1998	DTIC_IFN
14...903	4.441	1	Falkson_1998	DTIC_IFN
15...904	4.441	1	Falkson_1998	DTIC_IFN
16...905	4.441	1	Falkson_1998	DTIC_IFN
17...906	6.257	1	Falkson_1998	DTIC_IFN
18...907	6.257	1	Falkson_1998	DTIC_IFN
19...908	6.257	1	Falkson_1998	DTIC_IFN
20...909	6.257	1	Falkson_1998	DTIC_IFN
21...910	6.257	1	Falkson_1998	DTIC_IFN
22...911	6.257	1	Falkson_1998	DTIC_IFN
23...912	6.257	1	Falkson_1998	DTIC_IFN
24...913	9.691	1	Falkson_1998	DTIC_IFN
25...914	9.691	1	Falkson_1998	DTIC_IFN
26...915	9.691	1	Falkson_1998	DTIC_IFN
27...916	9.691	1	Falkson_1998	DTIC_IFN
28...917	9.691	1	Falkson_1998	DTIC_IFN
29...918	9.691	1	Falkson_1998	DTIC_IFN
30...919	9.691	1	Falkson_1998	DTIC_IFN
31...920	9.691	1	Falkson_1998	DTIC_IFN
32...921	9.691	1	Falkson_1998	DTIC_IFN
33...922	9.691	1	Falkson_1998	DTIC_IFN
34...923	9.691	1	Falkson_1998	DTIC_IFN
35...924	9.691	1	Falkson_1998	DTIC_IFN
36...925	12.725	1	Falkson_1998	DTIC_IFN
37...926	12.725	1	Falkson_1998	DTIC_IFN
38...927	12.725	1	Falkson_1998	DTIC_IFN
39...928	12.725	1	Falkson_1998	DTIC_IFN
40...929	12.725	1	Falkson_1998	DTIC_IFN
41...930	12.725	1	Falkson_1998	DTIC_IFN
42...931	12.725	1	Falkson_1998	DTIC_IFN
43...932	12.725	1	Falkson_1998	DTIC_IFN
44...933	12.725	1	Falkson_1998	DTIC_IFN
45...934	18.616	1	Falkson_1998	DTIC_IFN
46...935	18.616	1	Falkson_1998	DTIC_IFN
47...936	18.616	1	Falkson_1998	DTIC_IFN
48...937	18.616	1	Falkson_1998	DTIC_IFN
49...938	18.616	1	Falkson_1998	DTIC_IFN
50...939	18.616	1	Falkson_1998	DTIC_IFN
51...940	18.616	1	Falkson_1998	DTIC_IFN
52...941	18.616	1	Falkson_1998	DTIC_IFN
53...942	18.616	1	Falkson_1998	DTIC_IFN
54...943	23.3	1	Falkson_1998	DTIC_IFN
55...944	23.3	1	Falkson_1998	DTIC_IFN
56...945	23.3	1	Falkson_1998	DTIC_IFN
57...946	26.766	1	Falkson_1998	DTIC_IFN
58...947	26.766	1	Falkson_1998	DTIC_IFN
59...948	31.249	1	Falkson_1998	DTIC_IFN
60...949	31.249	1	Falkson_1998	DTIC_IFN
61...950	35.124	1	Falkson_1998	DTIC_IFN
62...951	53.084	0	Falkson_1998	DTIC_IFN
63...952	53.084	0	Falkson_1998	DTIC_IFN
64...953	53.084	0	Falkson_1998	DTIC_IFN
65...954	53.084	0	Falkson_1998	DTIC_IFN
66...955	53.084	0	Falkson_1998	DTIC_IFN
67...956	53.084	0	Falkson_1998	DTIC_IFN
68...957	53.084	0	Falkson_1998	DTIC_IFN
1...958	1.424	1	Falkson_1998	DTIC_non_IFN
2...959	1.424	1	Falkson_1998	DTIC_non_IFN
3...960	2.034	1	Falkson_1998	DTIC_non_IFN
4...961	2.034	1	Falkson_1998	DTIC_non_IFN
5...962	2.034	1	Falkson_1998	DTIC_non_IFN
6...963	3.661	1	Falkson_1998	DTIC_non_IFN
7...964	3.661	1	Falkson_1998	DTIC_non_IFN
8...965	3.661	1	Falkson_1998	DTIC_non_IFN
9...966	3.661	1	Falkson_1998	DTIC_non_IFN
10...967	3.661	1	Falkson_1998	DTIC_non_IFN
11...968	3.661	1	Falkson_1998	DTIC_non_IFN
12...969	3.661	1	Falkson_1998	DTIC_non_IFN
13...970	3.661	1	Falkson_1998	DTIC_non_IFN
14...971	6.712	1	Falkson_1998	DTIC_non_IFN
15...972	6.712	1	Falkson_1998	DTIC_non_IFN
16...973	6.712	1	Falkson_1998	DTIC_non_IFN
17...974	6.712	1	Falkson_1998	DTIC_non_IFN
18...975	6.712	1	Falkson_1998	DTIC_non_IFN
19...976	6.712	1	Falkson_1998	DTIC_non_IFN
20...977	6.712	1	Falkson_1998	DTIC_non_IFN
21...978	6.712	1	Falkson_1998	DTIC_non_IFN
22...979	6.712	1	Falkson_1998	DTIC_non_IFN
23...980	7.932	1	Falkson_1998	DTIC_non_IFN
24...981	7.932	1	Falkson_1998	DTIC_non_IFN
25...982	7.932	1	Falkson_1998	DTIC_non_IFN
26...983	7.932	1	Falkson_1998	DTIC_non_IFN
27...984	7.932	1	Falkson_1998	DTIC_non_IFN
28...985	7.932	1	Falkson_1998	DTIC_non_IFN
29...986	9.966	1	Falkson_1998	DTIC_non_IFN
30...987	9.966	1	Falkson_1998	DTIC_non_IFN
31...988	9.966	1	Falkson_1998	DTIC_non_IFN
32...989	9.966	1	Falkson_1998	DTIC_non_IFN
33...990	9.966	1	Falkson_1998	DTIC_non_IFN
34...991	9.966	1	Falkson_1998	DTIC_non_IFN
35...992	9.966	1	Falkson_1998	DTIC_non_IFN
36...993	12.203	1	Falkson_1998	DTIC_non_IFN
37...994	12.203	1	Falkson_1998	DTIC_non_IFN
38...995	12.203	1	Falkson_1998	DTIC_non_IFN
39...996	12.203	1	Falkson_1998	DTIC_non_IFN
40...997	12.203	1	Falkson_1998	DTIC_non_IFN
41...998	12.203	1	Falkson_1998	DTIC_non_IFN
42...999	12.203	1	Falkson_1998	DTIC_non_IFN
43...1000	16.678	1	Falkson_1998	DTIC_non_IFN
44...1001	16.678	1	Falkson_1998	DTIC_non_IFN
45...1002	16.678	1	Falkson_1998	DTIC_non_IFN
46...1003	16.678	1	Falkson_1998	DTIC_non_IFN
47...1004	16.678	1	Falkson_1998	DTIC_non_IFN
48...1005	16.678	1	Falkson_1998	DTIC_non_IFN
49...1006	18.915	1	Falkson_1998	DTIC_non_IFN
50...1007	18.915	1	Falkson_1998	DTIC_non_IFN
51...1008	18.915	1	Falkson_1998	DTIC_non_IFN
52...1009	21.559	1	Falkson_1998	DTIC_non_IFN
53...1010	25.627	1	Falkson_1998	DTIC_non_IFN
54...1011	27.254	1	Falkson_1998	DTIC_non_IFN
55...1012	27.254	1	Falkson_1998	DTIC_non_IFN
56...1013	27.254	1	Falkson_1998	DTIC_non_IFN
57...1014	56.542	0	Falkson_1998	DTIC_non_IFN
58...1015	56.542	0	Falkson_1998	DTIC_non_IFN
59...1016	56.542	0	Falkson_1998	DTIC_non_IFN
60...1017	56.542	0	Falkson_1998	DTIC_non_IFN
61...1018	56.542	0	Falkson_1998	DTIC_non_IFN
62...1019	56.542	0	Falkson_1998	DTIC_non_IFN
63...1020	56.542	0	Falkson_1998	DTIC_non_IFN
64...1021	56.542	0	Falkson_1998	DTIC_non_IFN
65...1022	56.542	0	Falkson_1998	DTIC_non_IFN
66...1023	56.542	0	Falkson_1998	DTIC_non_IFN
1...1024	0.228	1	Middleton_2000	DTIC
2...1025	0.351	1	Middleton_2000	DTIC
3...1026	0.385	1	Middleton_2000	DTIC
4...1027	0.385	1	Middleton_2000	DTIC
5...1028	0.385	1	Middleton_2000	DTIC
6...1029	0.385	1	Middleton_2000	DTIC
7...1030	0.49	1	Middleton_2000	DTIC
8...1031	0.49	1	Middleton_2000	DTIC
9...1032	0.49	1	Middleton_2000	DTIC
10...1033	0.578	1	Middleton_2000	DTIC
11...1034	0.578	1	Middleton_2000	DTIC
12...1035	0.578	1	Middleton_2000	DTIC
13...1036	0.665	1	Middleton_2000	DTIC
14...1037	0.665	1	Middleton_2000	DTIC
15...1038	0.665	1	Middleton_2000	DTIC
16...1039	0.717	1	Middleton_2000	DTIC
17...1040	0.717	1	Middleton_2000	DTIC
18...1041	0.717	1	Middleton_2000	DTIC
19...1042	0.717	1	Middleton_2000	DTIC
20...1043	0.769	1	Middleton_2000	DTIC
21...1044	0.769	1	Middleton_2000	DTIC
22...1045	0.769	1	Middleton_2000	DTIC
23...1046	0.769	1	Middleton_2000	DTIC
24...1047	0.874	1	Middleton_2000	DTIC
25...1048	0.874	1	Middleton_2000	DTIC
26...1049	0.874	1	Middleton_2000	DTIC
27...1050	0.944	1	Middleton_2000	DTIC
28...1051	0.944	1	Middleton_2000	DTIC
29...1052	0.979	1	Middleton_2000	DTIC
30...1053	0.979	1	Middleton_2000	DTIC
31...1054	0.979	1	Middleton_2000	DTIC
32...1055	0.979	1	Middleton_2000	DTIC
33...1056	1.151	1	Middleton_2000	DTIC
34...1057	1.151	1	Middleton_2000	DTIC
35...1058	1.223	1	Middleton_2000	DTIC
36...1059	1.223	1	Middleton_2000	DTIC
37...1060	1.223	1	Middleton_2000	DTIC
38...1061	1.438	1	Middleton_2000	DTIC
39...1062	1.438	1	Middleton_2000	DTIC
40...1063	1.438	1	Middleton_2000	DTIC
41...1064	1.438	1	Middleton_2000	DTIC
42...1065	1.653	1	Middleton_2000	DTIC
43...1066	1.653	1	Middleton_2000	DTIC
44...1067	1.653	1	Middleton_2000	DTIC
45...1068	1.833	1	Middleton_2000	DTIC
46...1069	1.833	1	Middleton_2000	DTIC
47...1070	1.833	1	Middleton_2000	DTIC
48...1071	1.941	1	Middleton_2000	DTIC
49...1072	1.941	1	Middleton_2000	DTIC
50...1073	1.941	1	Middleton_2000	DTIC
51...1074	1.941	1	Middleton_2000	DTIC
52...1075	2.156	1	Middleton_2000	DTIC
53...1076	2.156	1	Middleton_2000	DTIC
54...1077	2.156	1	Middleton_2000	DTIC
55...1078	2.371	1	Middleton_2000	DTIC
56...1079	2.371	1	Middleton_2000	DTIC
57...1080	2.371	1	Middleton_2000	DTIC
58...1081	2.515	1	Middleton_2000	DTIC
59...1082	2.515	1	Middleton_2000	DTIC
60...1083	2.515	1	Middleton_2000	DTIC
61...1084	2.515	1	Middleton_2000	DTIC
62...1085	2.623	1	Middleton_2000	DTIC
63...1086	2.623	1	Middleton_2000	DTIC
64...1087	2.623	1	Middleton_2000	DTIC
65...1088	2.623	1	Middleton_2000	DTIC
66...1089	2.623	1	Middleton_2000	DTIC
67...1090	2.802	1	Middleton_2000	DTIC
68...1091	2.802	1	Middleton_2000	DTIC
69...1092	2.802	1	Middleton_2000	DTIC
70...1093	3.219	1	Middleton_2000	DTIC
71...1094	3.219	1	Middleton_2000	DTIC
72...1095	3.219	1	Middleton_2000	DTIC
73...1096	3.433	1	Middleton_2000	DTIC
74...1097	3.433	1	Middleton_2000	DTIC
75...1098	3.433	1	Middleton_2000	DTIC
76...1099	3.702	1	Middleton_2000	DTIC
77...1100	3.702	1	Middleton_2000	DTIC
78...1101	3.971	1	Middleton_2000	DTIC
79...1102	3.971	1	Middleton_2000	DTIC
80...1103	3.971	1	Middleton_2000	DTIC
81...1104	4.295	1	Middleton_2000	DTIC
82...1105	4.511	1	Middleton_2000	DTIC
83...1106	4.78	1	Middleton_2000	DTIC
84...1107	4.78	1	Middleton_2000	DTIC
85...1108	5.049	1	Middleton_2000	DTIC
86...1109	5.049	1	Middleton_2000	DTIC
87...1110	5.049	1	Middleton_2000	DTIC
88...1111	5.426	1	Middleton_2000	DTIC
89...1112	5.426	1	Middleton_2000	DTIC
90...1113	5.803	1	Middleton_2000	DTIC
91...1114	5.803	1	Middleton_2000	DTIC
92...1115	5.803	1	Middleton_2000	DTIC
93...1116	6.235	1	Middleton_2000	DTIC
94...1117	6.235	1	Middleton_2000	DTIC
95...1118	6.776	1	Middleton_2000	DTIC
96...1119	7.262	1	Middleton_2000	DTIC
97...1120	7.262	1	Middleton_2000	DTIC
98...1121	7.694	1	Middleton_2000	DTIC
99...1122	7.694	1	Middleton_2000	DTIC
100...1123	8.124	1	Middleton_2000	DTIC
101...1124	8.124	1	Middleton_2000	DTIC
102...1125	8.124	1	Middleton_2000	DTIC
103...1126	8.124	1	Middleton_2000	DTIC
104...1127	8.393	1	Middleton_2000	DTIC
105...1128	8.393	1	Middleton_2000	DTIC
106...1129	8.771	1	Middleton_2000	DTIC
107...1130	8.771	1	Middleton_2000	DTIC
108...1131	9.039	1	Middleton_2000	DTIC
109...1132	9.039	1	Middleton_2000	DTIC
110...1133	9.039	1	Middleton_2000	DTIC
111...1134	9.363	1	Middleton_2000	DTIC
112...1135	9.85	1	Middleton_2000	DTIC
113...1136	10.283	1	Middleton_2000	DTIC
114...1137	10.552	1	Middleton_2000	DTIC
115...1138	12.23	1	Middleton_2000	DTIC
116...1139	12.23	1	Middleton_2000	DTIC
117...1140	13.095	1	Middleton_2000	DTIC
118...1141	13.364	1	Middleton_2000	DTIC
119...1142	13.364	1	Middleton_2000	DTIC
120...1143	13.364	1	Middleton_2000	DTIC
121...1144	14.392	1	Middleton_2000	DTIC
122...1145	14.717	1	Middleton_2000	DTIC
123...1146	16.34	1	Middleton_2000	DTIC
124...1147	16.989	1	Middleton_2000	DTIC
125...1148	18.421	1	Middleton_2000	DTIC
126...1149	19.684	1	Middleton_2000	DTIC
127...1150	19.684	1	Middleton_2000	DTIC
128...1151	19.684	0	Middleton_2000	DTIC
129...1152	19.684	0	Middleton_2000	DTIC
130...1153	19.684	0	Middleton_2000	DTIC
131...1154	19.684	0	Middleton_2000	DTIC
132...1155	19.684	0	Middleton_2000	DTIC
133...1156	19.684	0	Middleton_2000	DTIC
134...1157	19.684	0	Middleton_2000	DTIC
135...1158	19.684	0	Middleton_2000	DTIC
136...1159	19.684	0	Middleton_2000	DTIC
137...1160	19.684	0	Middleton_2000	DTIC
138...1161	19.684	0	Middleton_2000	DTIC
139...1162	19.684	0	Middleton_2000	DTIC
140...1163	19.684	0	Middleton_2000	DTIC
141...1164	19.684	0	Middleton_2000	DTIC
142...1165	19.684	0	Middleton_2000	DTIC
143...1166	19.684	0	Middleton_2000	DTIC
144...1167	19.684	0	Middleton_2000	DTIC
145...1168	19.684	0	Middleton_2000	DTIC
146...1169	19.684	0	Middleton_2000	DTIC
147...1170	19.684	0	Middleton_2000	DTIC
148...1171	19.684	0	Middleton_2000	DTIC
149...1172	19.684	0	Middleton_2000	DTIC
1...1173	0.053	1	Middleton_2000	Non_DTIC
2...1174	0.175	1	Middleton_2000	Non_DTIC
3...1175	0.298	1	Middleton_2000	Non_DTIC
4...1176	0.298	1	Middleton_2000	Non_DTIC
5...1177	0.298	1	Middleton_2000	Non_DTIC
6...1178	0.386	1	Middleton_2000	Non_DTIC
7...1179	0.491	1	Middleton_2000	Non_DTIC
8...1180	0.544	1	Middleton_2000	Non_DTIC
9...1181	0.544	1	Middleton_2000	Non_DTIC
10...1182	0.544	1	Middleton_2000	Non_DTIC
11...1183	0.649	1	Middleton_2000	Non_DTIC
12...1184	0.649	1	Middleton_2000	Non_DTIC
13...1185	0.684	1	Middleton_2000	Non_DTIC
14...1186	0.684	1	Middleton_2000	Non_DTIC
15...1187	0.684	1	Middleton_2000	Non_DTIC
16...1188	0.825	1	Middleton_2000	Non_DTIC
17...1189	0.825	1	Middleton_2000	Non_DTIC
18...1190	0.877	1	Middleton_2000	Non_DTIC
19...1191	0.877	1	Middleton_2000	Non_DTIC
20...1192	0.877	1	Middleton_2000	Non_DTIC
21...1193	0.877	1	Middleton_2000	Non_DTIC
22...1194	0.93	1	Middleton_2000	Non_DTIC
23...1195	0.93	1	Middleton_2000	Non_DTIC
24...1196	1	1	Middleton_2000	Non_DTIC
25...1197	1	1	Middleton_2000	Non_DTIC
26...1198	1.185	1	Middleton_2000	Non_DTIC
27...1199	1.185	1	Middleton_2000	Non_DTIC
28...1200	1.185	1	Middleton_2000	Non_DTIC
29...1201	1.185	1	Middleton_2000	Non_DTIC
30...1202	1.296	1	Middleton_2000	Non_DTIC
31...1203	1.296	1	Middleton_2000	Non_DTIC
32...1204	1.296	1	Middleton_2000	Non_DTIC
33...1205	1.593	1	Middleton_2000	Non_DTIC
34...1206	1.593	1	Middleton_2000	Non_DTIC
35...1207	1.889	1	Middleton_2000	Non_DTIC
36...1208	1.889	1	Middleton_2000	Non_DTIC
37...1209	1.889	1	Middleton_2000	Non_DTIC
38...1210	2.074	1	Middleton_2000	Non_DTIC
39...1211	2.074	1	Middleton_2000	Non_DTIC
40...1212	2.074	1	Middleton_2000	Non_DTIC
41...1213	2.074	1	Middleton_2000	Non_DTIC
42...1214	2.333	1	Middleton_2000	Non_DTIC
43...1215	2.333	1	Middleton_2000	Non_DTIC
44...1216	2.333	1	Middleton_2000	Non_DTIC
45...1217	2.481	1	Middleton_2000	Non_DTIC
46...1218	2.481	1	Middleton_2000	Non_DTIC
47...1219	2.481	1	Middleton_2000	Non_DTIC
48...1220	2.481	1	Middleton_2000	Non_DTIC
49...1221	2.481	1	Middleton_2000	Non_DTIC
50...1222	2.704	1	Middleton_2000	Non_DTIC
51...1223	2.704	1	Middleton_2000	Non_DTIC
52...1224	2.852	1	Middleton_2000	Non_DTIC
53...1225	2.852	1	Middleton_2000	Non_DTIC
54...1226	2.852	1	Middleton_2000	Non_DTIC
55...1227	3	1	Middleton_2000	Non_DTIC
56...1228	3	1	Middleton_2000	Non_DTIC
57...1229	3	1	Middleton_2000	Non_DTIC
58...1230	3	1	Middleton_2000	Non_DTIC
59...1231	3	1	Middleton_2000	Non_DTIC
60...1232	3	1	Middleton_2000	Non_DTIC
61...1233	3.075	1	Middleton_2000	Non_DTIC
62...1234	3.348	1	Middleton_2000	Non_DTIC
63...1235	3.348	1	Middleton_2000	Non_DTIC
64...1236	3.348	1	Middleton_2000	Non_DTIC
65...1237	3.62	1	Middleton_2000	Non_DTIC
66...1238	3.784	1	Middleton_2000	Non_DTIC
67...1239	3.784	1	Middleton_2000	Non_DTIC
68...1240	4.003	1	Middleton_2000	Non_DTIC
69...1241	4.003	1	Middleton_2000	Non_DTIC
70...1242	4.003	1	Middleton_2000	Non_DTIC
71...1243	4.003	1	Middleton_2000	Non_DTIC
72...1244	4.384	1	Middleton_2000	Non_DTIC
73...1245	4.384	1	Middleton_2000	Non_DTIC
74...1246	4.711	1	Middleton_2000	Non_DTIC
75...1247	4.711	1	Middleton_2000	Non_DTIC
76...1248	4.711	1	Middleton_2000	Non_DTIC
77...1249	5.039	1	Middleton_2000	Non_DTIC
78...1250	5.039	1	Middleton_2000	Non_DTIC
79...1251	5.039	1	Middleton_2000	Non_DTIC
80...1252	5.039	1	Middleton_2000	Non_DTIC
81...1253	5.203	1	Middleton_2000	Non_DTIC
82...1254	5.203	1	Middleton_2000	Non_DTIC
83...1255	5.203	1	Middleton_2000	Non_DTIC
84...1256	5.203	1	Middleton_2000	Non_DTIC
85...1257	5.53	1	Middleton_2000	Non_DTIC
86...1258	5.53	1	Middleton_2000	Non_DTIC
87...1259	5.53	1	Middleton_2000	Non_DTIC
88...1260	5.966	1	Middleton_2000	Non_DTIC
89...1261	5.966	1	Middleton_2000	Non_DTIC
90...1262	6.292	1	Middleton_2000	Non_DTIC
91...1263	6.674	1	Middleton_2000	Non_DTIC
92...1264	6.674	1	Middleton_2000	Non_DTIC
93...1265	6.674	1	Middleton_2000	Non_DTIC
94...1266	6.674	1	Middleton_2000	Non_DTIC
95...1267	7.055	1	Middleton_2000	Non_DTIC
96...1268	7.871	1	Middleton_2000	Non_DTIC
97...1269	7.871	1	Middleton_2000	Non_DTIC
98...1270	8.089	1	Middleton_2000	Non_DTIC
99...1271	8.089	1	Middleton_2000	Non_DTIC
100...1272	8.089	1	Middleton_2000	Non_DTIC
101...1273	8.089	1	Middleton_2000	Non_DTIC
102...1274	8.471	1	Middleton_2000	Non_DTIC
103...1275	8.471	1	Middleton_2000	Non_DTIC
104...1276	9.069	1	Middleton_2000	Non_DTIC
105...1277	9.069	1	Middleton_2000	Non_DTIC
106...1278	9.667	1	Middleton_2000	Non_DTIC
107...1279	10.592	1	Middleton_2000	Non_DTIC
108...1280	10.592	1	Middleton_2000	Non_DTIC
109...1281	10.919	1	Middleton_2000	Non_DTIC
110...1282	11.136	1	Middleton_2000	Non_DTIC
111...1283	11.572	1	Middleton_2000	Non_DTIC
112...1284	11.572	1	Middleton_2000	Non_DTIC
113...1285	11.572	1	Middleton_2000	Non_DTIC
114...1286	12.008	1	Middleton_2000	Non_DTIC
115...1287	12.008	1	Middleton_2000	Non_DTIC
116...1288	12.008	1	Middleton_2000	Non_DTIC
117...1289	12.878	1	Middleton_2000	Non_DTIC
118...1290	13.313	1	Middleton_2000	Non_DTIC
119...1291	13.313	1	Middleton_2000	Non_DTIC
120...1292	13.857	1	Middleton_2000	Non_DTIC
121...1293	13.857	1	Middleton_2000	Non_DTIC
122...1294	14.184	1	Middleton_2000	Non_DTIC
123...1295	15.706	1	Middleton_2000	Non_DTIC
124...1296	17.283	1	Middleton_2000	Non_DTIC
125...1297	17.283	1	Middleton_2000	Non_DTIC
126...1298	17.283	1	Middleton_2000	Non_DTIC
127...1299	17.338	1	Middleton_2000	Non_DTIC
128...1300	17.338	1	Middleton_2000	Non_DTIC
129...1301	17.611	1	Middleton_2000	Non_DTIC
130...1302	17.611	1	Middleton_2000	Non_DTIC
131...1303	17.611	1	Middleton_2000	Non_DTIC
132...1304	21.857	1	Middleton_2000	Non_DTIC
133...1305	21.857	0	Middleton_2000	Non_DTIC
134...1306	21.857	0	Middleton_2000	Non_DTIC
135...1307	21.857	0	Middleton_2000	Non_DTIC
136...1308	21.857	0	Middleton_2000	Non_DTIC
137...1309	21.857	0	Middleton_2000	Non_DTIC
138...1310	21.857	0	Middleton_2000	Non_DTIC
139...1311	21.857	0	Middleton_2000	Non_DTIC
140...1312	21.857	0	Middleton_2000	Non_DTIC
141...1313	21.857	0	Middleton_2000	Non_DTIC
142...1314	21.857	0	Middleton_2000	Non_DTIC
143...1315	21.857	0	Middleton_2000	Non_DTIC
144...1316	21.857	0	Middleton_2000	Non_DTIC
145...1317	21.857	0	Middleton_2000	Non_DTIC
146...1318	21.857	0	Middleton_2000	Non_DTIC
147...1319	21.857	0	Middleton_2000	Non_DTIC
148...1320	21.857	0	Middleton_2000	Non_DTIC
149...1321	21.857	0	Middleton_2000	Non_DTIC
150	21.857	0	Middleton_2000	Non_DTIC
151	21.857	0	Middleton_2000	Non_DTIC
152	21.857	0	Middleton_2000	Non_DTIC
153	21.857	0	Middleton_2000	Non_DTIC
154	21.857	0	Middleton_2000	Non_DTIC
155	21.857	0	Middleton_2000	Non_DTIC
156	21.857	0	Middleton_2000	Non_DTIC
1...1329	1.108	1	Thomson_1993	DTIC
2...1330	1.108	1	Thomson_1993	DTIC
3...1331	1.662	1	Thomson_1993	DTIC
4...1332	1.662	1	Thomson_1993	DTIC
5...1333	1.662	1	Thomson_1993	DTIC
6...1334	2.106	1	Thomson_1993	DTIC
7...1335	2.106	1	Thomson_1993	DTIC
8...1336	2.771	1	Thomson_1993	DTIC
9...1337	2.771	1	Thomson_1993	DTIC
10...1338	2.771	1	Thomson_1993	DTIC
11...1339	2.881	1	Thomson_1993	DTIC
12...1340	2.881	1	Thomson_1993	DTIC
13...1341	2.881	1	Thomson_1993	DTIC
14...1342	3.546	1	Thomson_1993	DTIC
15...1343	3.546	1	Thomson_1993	DTIC
16...1344	3.546	1	Thomson_1993	DTIC
17...1345	3.546	1	Thomson_1993	DTIC
18...1346	4.322	1	Thomson_1993	DTIC
19...1347	4.322	1	Thomson_1993	DTIC
20...1348	4.322	1	Thomson_1993	DTIC
21...1349	4.654	1	Thomson_1993	DTIC
22...1350	4.654	1	Thomson_1993	DTIC
23...1351	4.654	1	Thomson_1993	DTIC
24...1352	5.209	1	Thomson_1993	DTIC
25...1353	5.209	1	Thomson_1993	DTIC
26...1354	5.209	1	Thomson_1993	DTIC
27...1355	5.209	1	Thomson_1993	DTIC
28...1356	5.209	1	Thomson_1993	DTIC
29...1357	6.095	1	Thomson_1993	DTIC
30...1358	6.095	1	Thomson_1993	DTIC
31...1359	7.314	1	Thomson_1993	DTIC
32...1360	7.314	1	Thomson_1993	DTIC
33...1361	7.314	1	Thomson_1993	DTIC
34...1362	7.314	1	Thomson_1993	DTIC
35...1363	7.979	1	Thomson_1993	DTIC
36...1364	7.979	1	Thomson_1993	DTIC
37...1365	7.979	1	Thomson_1993	DTIC
38...1366	7.979	1	Thomson_1993	DTIC
39...1367	7.979	1	Thomson_1993	DTIC
40...1368	9.198	1	Thomson_1993	DTIC
41...1369	9.198	1	Thomson_1993	DTIC
42...1370	9.198	1	Thomson_1993	DTIC
43...1371	9.198	1	Thomson_1993	DTIC
44...1372	10.306	1	Thomson_1993	DTIC
45...1373	10.306	1	Thomson_1993	DTIC
46...1374	10.306	1	Thomson_1993	DTIC
47...1375	10.971	1	Thomson_1993	DTIC
48...1376	10.971	1	Thomson_1993	DTIC
49...1377	10.971	1	Thomson_1993	DTIC
50...1378	10.971	1	Thomson_1993	DTIC
51...1379	10.971	1	Thomson_1993	DTIC
52...1380	11.969	1	Thomson_1993	DTIC
53...1381	11.969	1	Thomson_1993	DTIC
54...1382	11.969	1	Thomson_1993	DTIC
55...1383	11.969	1	Thomson_1993	DTIC
56...1384	12.412	1	Thomson_1993	DTIC
57...1385	12.412	1	Thomson_1993	DTIC
58...1386	14.074	1	Thomson_1993	DTIC
59...1387	14.517	1	Thomson_1993	DTIC
60...1388	14.517	1	Thomson_1993	DTIC
61...1389	14.517	1	Thomson_1993	DTIC
62...1390	15.626	1	Thomson_1993	DTIC
63...1391	16.956	1	Thomson_1993	DTIC
64...1392	17.51	1	Thomson_1993	DTIC
65...1393	18.95	1	Thomson_1993	DTIC
66...1394	18.95	1	Thomson_1993	DTIC
67...1395	20.169	1	Thomson_1993	DTIC
68...1396	20.834	1	Thomson_1993	DTIC
69...1397	23.494	1	Thomson_1993	DTIC
70...1398	24.602	1	Thomson_1993	DTIC
71...1399	25.378	1	Thomson_1993	DTIC
72...1400	28.259	1	Thomson_1993	DTIC
73...1401	29.257	1	Thomson_1993	DTIC
74...1402	29.7	1	Thomson_1993	DTIC
75...1403	30.365	1	Thomson_1993	DTIC
76...1404	30.365	1	Thomson_1993	DTIC
77...1405	38.233	0	Thomson_1993	DTIC
78...1406	38.233	0	Thomson_1993	DTIC
79...1407	38.233	0	Thomson_1993	DTIC
80...1408	38.233	0	Thomson_1993	DTIC
81...1409	38.233	0	Thomson_1993	DTIC
82...1410	38.233	0	Thomson_1993	DTIC
1...1411	0.887	1	Thomson_1993	DTIC_IFN
2...1412	0.887	1	Thomson_1993	DTIC_IFN
3...1413	1.217	1	Thomson_1993	DTIC_IFN
4...1414	1.217	1	Thomson_1993	DTIC_IFN
5...1415	1.66	1	Thomson_1993	DTIC_IFN
6...1416	1.768	1	Thomson_1993	DTIC_IFN
7...1417	1.768	1	Thomson_1993	DTIC_IFN
8...1418	1.768	1	Thomson_1993	DTIC_IFN
9...1419	2.322	1	Thomson_1993	DTIC_IFN
10...1420	2.652	1	Thomson_1993	DTIC_IFN
11...1421	2.652	1	Thomson_1993	DTIC_IFN
12...1422	2.652	1	Thomson_1993	DTIC_IFN
13...1423	3.649	1	Thomson_1993	DTIC_IFN
14...1424	3.649	1	Thomson_1993	DTIC_IFN
15...1425	3.649	1	Thomson_1993	DTIC_IFN
16...1426	3.754	1	Thomson_1993	DTIC_IFN
17...1427	3.754	1	Thomson_1993	DTIC_IFN
18...1428	3.754	1	Thomson_1993	DTIC_IFN
19...1429	3.754	1	Thomson_1993	DTIC_IFN
20...1430	4.193	1	Thomson_1993	DTIC_IFN
21...1431	4.193	1	Thomson_1993	DTIC_IFN
22...1432	4.193	1	Thomson_1993	DTIC_IFN
23...1433	4.193	1	Thomson_1993	DTIC_IFN
24...1434	4.193	1	Thomson_1993	DTIC_IFN
25...1435	5.077	1	Thomson_1993	DTIC_IFN
26...1436	5.077	1	Thomson_1993	DTIC_IFN
27...1437	5.077	1	Thomson_1993	DTIC_IFN
28...1438	5.74	1	Thomson_1993	DTIC_IFN
29...1439	5.74	1	Thomson_1993	DTIC_IFN
30...1440	5.74	1	Thomson_1993	DTIC_IFN
31...1441	5.74	1	Thomson_1993	DTIC_IFN
32...1442	6.18	1	Thomson_1993	DTIC_IFN
33...1443	6.18	1	Thomson_1993	DTIC_IFN
34...1444	6.18	1	Thomson_1993	DTIC_IFN
35...1445	6.841	1	Thomson_1993	DTIC_IFN
36...1446	6.841	1	Thomson_1993	DTIC_IFN
37...1447	6.841	1	Thomson_1993	DTIC_IFN
38...1448	6.841	1	Thomson_1993	DTIC_IFN
39...1449	6.841	1	Thomson_1993	DTIC_IFN
40...1450	7.834	1	Thomson_1993	DTIC_IFN
41...1451	7.834	1	Thomson_1993	DTIC_IFN
42...1452	7.834	1	Thomson_1993	DTIC_IFN
43...1453	7.834	1	Thomson_1993	DTIC_IFN
44...1454	7.834	1	Thomson_1993	DTIC_IFN
45...1455	7.834	1	Thomson_1993	DTIC_IFN
46...1456	8.605	1	Thomson_1993	DTIC_IFN
47...1457	8.605	1	Thomson_1993	DTIC_IFN
48...1458	8.605	1	Thomson_1993	DTIC_IFN
49...1459	8.605	1	Thomson_1993	DTIC_IFN
50...1460	8.605	1	Thomson_1993	DTIC_IFN
51...1461	9.044	1	Thomson_1993	DTIC_IFN
52...1462	9.044	1	Thomson_1993	DTIC_IFN
53...1463	9.044	1	Thomson_1993	DTIC_IFN
54...1464	9.044	1	Thomson_1993	DTIC_IFN
55...1465	9.93	1	Thomson_1993	DTIC_IFN
56...1466	9.93	1	Thomson_1993	DTIC_IFN
57...1467	10.145	1	Thomson_1993	DTIC_IFN
58...1468	10.145	1	Thomson_1993	DTIC_IFN
59...1469	10.145	1	Thomson_1993	DTIC_IFN
60...1470	10.145	1	Thomson_1993	DTIC_IFN
61...1471	10.145	1	Thomson_1993	DTIC_IFN
62...1472	10.145	1	Thomson_1993	DTIC_IFN
63...1473	10.92	1	Thomson_1993	DTIC_IFN
64...1474	10.92	1	Thomson_1993	DTIC_IFN
65...1475	11.47	1	Thomson_1993	DTIC_IFN
66...1476	11.47	1	Thomson_1993	DTIC_IFN
67...1477	11.47	1	Thomson_1993	DTIC_IFN
68...1478	11.47	1	Thomson_1993	DTIC_IFN
69...1479	11.47	1	Thomson_1993	DTIC_IFN
70...1480	12.355	1	Thomson_1993	DTIC_IFN
71...1481	12.355	1	Thomson_1993	DTIC_IFN
72...1482	12.355	1	Thomson_1993	DTIC_IFN
73...1483	12.685	1	Thomson_1993	DTIC_IFN
74...1484	12.685	1	Thomson_1993	DTIC_IFN
75...1485	13.796	1	Thomson_1993	DTIC_IFN
76...1486	16.127	1	Thomson_1993	DTIC_IFN
77...1487	16.127	1	Thomson_1993	DTIC_IFN
78...1488	17.124	1	Thomson_1993	DTIC_IFN
79...1489	17.124	1	Thomson_1993	DTIC_IFN
80...1490	17.124	1	Thomson_1993	DTIC_IFN
81...1491	25.234	1	Thomson_1993	DTIC_IFN
82...1492	25.677	1	Thomson_1993	DTIC_IFN
83...1493	25.677	1	Thomson_1993	DTIC_IFN
84...1494	36.568	0	Thomson_1993	DTIC_IFN
85...1495	36.568	0	Thomson_1993	DTIC_IFN
86...1496	36.568	0	Thomson_1993	DTIC_IFN
87...1497	36.568	0	Thomson_1993	DTIC_IFN
1...1498	0.074	1	Young_2001	DTIC
2...1499	0.296	1	Young_2001	DTIC
3...1500	0.764	1	Young_2001	DTIC
4...1501	0.764	1	Young_2001	DTIC
5...1502	1.08	1	Young_2001	DTIC
6...1503	1.23	1	Young_2001	DTIC
7...1504	1.43	1	Young_2001	DTIC
8...1505	1.6	1	Young_2001	DTIC
9...1506	1.92	1	Young_2001	DTIC
10...1507	2.14	1	Young_2001	DTIC
11...1508	2.51	1	Young_2001	DTIC
12...1509	2.83	1	Young_2001	DTIC
13...1510	3.06	1	Young_2001	DTIC
14...1511	4.71	1	Young_2001	DTIC
15...1512	4.9	1	Young_2001	DTIC
16...1513	5.2	1	Young_2001	DTIC
17...1514	5.69	1	Young_2001	DTIC
18...1515	5.86	1	Young_2001	DTIC
19...1516	7.1	1	Young_2001	DTIC
20...1517	7.24	1	Young_2001	DTIC
21...1518	8.03	1	Young_2001	DTIC
22...1519	8.08	1	Young_2001	DTIC
23...1520	8.38	1	Young_2001	DTIC
24...1521	9.83	1	Young_2001	DTIC
25...1522	13.8	1	Young_2001	DTIC
26...1523	16.5	1	Young_2001	DTIC
27...1524	17.2	1	Young_2001	DTIC
28...1525	21.6	1	Young_2001	DTIC
29...1526	24	0	Young_2001	DTIC
30...1527	24	0	Young_2001	DTIC
31...1528	24	0	Young_2001	DTIC
1...1529	0.764	1	Young_2001	DTIC_IFN
2...1530	0.862	1	Young_2001	DTIC_IFN
3...1531	1.16	1	Young_2001	DTIC_IFN
4...1532	1.38	1	Young_2001	DTIC_IFN
5...1533	2.27	1	Young_2001	DTIC_IFN
6...1534	3.3	1	Young_2001	DTIC_IFN
7...1535	3.87	1	Young_2001	DTIC_IFN
8...1536	4.11	1	Young_2001	DTIC_IFN
9...1537	4.46	1	Young_2001	DTIC_IFN
10...1538	5.54	1	Young_2001	DTIC_IFN
11...1539	7.1	1	Young_2001	DTIC_IFN
12...1540	7.91	1	Young_2001	DTIC_IFN
13...1541	8.43	1	Young_2001	DTIC_IFN
14...1542	8.43	1	Young_2001	DTIC_IFN
15...1543	9.17	1	Young_2001	DTIC_IFN
16...1544	9.17	1	Young_2001	DTIC_IFN
17...1545	10.1	1	Young_2001	DTIC_IFN
18...1546	14.3	1	Young_2001	DTIC_IFN
19...1547	16.3	1	Young_2001	DTIC_IFN
20...1548	21.3	1	Young_2001	DTIC_IFN
21...1549	0.382	0	Young_2001	DTIC_IFN
22...1550	1.27	0	Young_2001	DTIC_IFN
23...1551	1.8	0	Young_2001	DTIC_IFN
24...1552	2.78	0	Young_2001	DTIC_IFN
25...1553	3.545	0	Young_2001	DTIC_IFN
26...1554	4.285	0	Young_2001	DTIC_IFN
27...1555	5	0	Young_2001	DTIC_IFN
28...1556	5	0	Young_2001	DTIC_IFN
29...1557	22.45	0	Young_2001	DTIC_IFN
30...1558	24	0	Young_2001	DTIC_IFN
