# Supplementary material for: One-step parametric network meta-analysis models using the exact likelihood that allow for time-varying treatment effects
Source: Res Synth Methods. 2025 May 15;16(4):650–71. doi: 10.1017/rsm.2025.21 (PMC12527511; doi:10.1017/rsm.2025.21)
Supplement: Campbell et al. supplementary material [file S1759287925000213sup001.zip › R Code.R]

# code for the illustrative example analysis of a network of studies concerning the treatment of advanced (stage IIIc or IV) melanoma

# load libraries

library(rstan)
library(tidyverse)
library(tictoc)
library(loo)
library(broom.mixed)
library(flexsurv)


# read in and format data for NMA 
Cope2020<-read.csv("Cope2020NMAdata.csv")

unique(Cope2020$trt) # 4 trts
unique(Cope2020$study) # 10 studies

# define distributions to be used
dists <- data.frame(n = 1:4,
                    dist = c('weibull', 'gompertz',  'lnorm', 'llogis'),
                    nice = c('Weibull', 'Gompertz',  'Log-normal',
                             'Log-logistic'))


allIpd <- Cope2020 %>%
  # only keep some studies
  # filter(study %in% unique(Cope2020$study)[1:4]) %>%
  # add study and treatment factor and number
  mutate(trtf = factor(trt, levels = c("DTIC", "DTIC_IFN", "DTIC_non_IFN", "Non_DTIC")),
         trtn = as.numeric(trtf),
         studyf = factor(study, levels = unique(study)),
         studyn = as.numeric(studyf)) %>%
  dplyr::select(contains('study'), contains('trt'),
                y = time, status = event) %>%
  arrange(studyf, trtf)


#~~~~~~~~~~~~~~~~~~~~~~~~~~~~~~~~~~~~~~~~~~~~~~~~~~~~~~~~~~~~~~~~~~~~~~~~~~~~~~~
####  Two-step models
modellist=c('weibullPH', 'gompertz',  'lnorm', 'llogis')
files_split <- data.frame(unique(allIpd[,c("study", "trt")]))

dataset<-list()
for (j in 1:length(modellist)){
  dataset[[j]] <- data.frame(matrix(0,dim(files_split)[1],1))
  dataset[[j]]$studyid <- files_split$study
  dataset[[j]]$study <- as.numeric(as.factor(files_split$study))
  dataset[[j]]$t <- as.numeric(as.factor(files_split$trt))
  dataset[[j]]$treatment <- files_split$trt
  dataset[[j]]<-dataset[[j]][,-1]
  for (k in 1:dim(files_split)[1]){
    datause <- as.data.frame(allIpd[allIpd[,"study"]%in%dataset[[j]]$studyid[k] &
                                      allIpd[,"trt"]%in%dataset[[j]]$treatment[k],c("y","status")])
    colnames(datause) <- c('time','event')
    model1 <- flexsurvreg(Surv(time, event) ~ 1, dist=modellist[j],data = datause) 
    dataset[[j]]$y.shape[k] <- coef(model1)[1]
    
    dataset[[j]]$cov11[k]<-vcov(model1)[1,1]
    if(!modellist[j]%in%c("exp")){
      dataset[[j]]$y.scale[k] <- coef(model1)[2]
      dataset[[j]]$cov22[k]<-vcov(model1)[2,2]
      dataset[[j]]$cov12[k]<-vcov(model1)[1,2]
      if(modellist[j]%in%c("lnorm")){         # to make sure order is correct
        dataset[[j]]$y.shape[k] <- coef(model1)[2]
        dataset[[j]]$y.scale[k] <- coef(model1)[1]
        dataset[[j]]$cov22[k]<-vcov(model1)[1,1]
        dataset[[j]]$cov12[k]<-vcov(model1)[1,2]
        dataset[[j]]$cov11[k]<-vcov(model1)[2,2]
      }
      
    } else{
      dataset[[j]]$y.scale[k] <- NA
      
      dataset[[j]]$cov22[k]<-NA
      dataset[[j]]$cov12[k]<-NA
    }
    
    dataset[[j]]$arm[k]<-c(1:length(c(files_split[files_split[,"study"]%in%files_split[k,"study"],"trt"])))[files_split[k,"trt"] == files_split[files_split[,"study"]%in%files_split[k,"study"],"trt"]]
  }
}


## stan code for two-step FE model
twostep_FE <- "data {
  // Constants
  int<lower = 1> ntrt; // number of treatments
  int<lower = 1> ns;   // number of studies
  int<lower = 1> n_arm;    // total number of patients
  int<lower = 1> study_id[n_arm];    // total number of patients
  int<lower = 0> trt_id[n_arm];    // total number of patients
  matrix[n_arm,2] y;
  matrix[2,2] omega[n_arm];
  
  // sd for priors on mus and ds (thought: could even place priors on these)
  real<lower = 0> mu_prior_sd;
  real<lower = 0> d_prior_sd;
}
parameters {
  vector[2*ns] mu;
  
  // true treatment effects;
  vector[2*(ntrt-1)] d;
  }
transformed parameters{
  
  matrix[n_arm,2] meany;
  for(a in 1:n_arm) {
    if(trt_id[a]>0){ 
      meany[a,1] = mu[2*study_id[a]-1] + 
        d[(2*trt_id[a]-1)];
      meany[a,2] = mu[2*study_id[a]] + 
        d[(2*trt_id[a])];} 
    
    if(trt_id[a]==0){ 
      meany[a,1] = mu[(2*study_id[a]-1)] ;
      meany[a,2] = mu[2*study_id[a]];} 
  }


}
model {
  // Priors for study baselines
    for(j in 1:ns) {
      mu[j] ~ normal(0, mu_prior_sd);
    }
    
  // Priors for true treatment effects
    for(k in 1:(ntrt - 1)){
     d[k] ~ normal(0, d_prior_sd);
    }
  // Likelihood
  for(a in 1:n_arm) {
    y[a,1:2] ~ multi_normal(meany[a,1:2], 
                            omega[a,1:2,1:2]);     # multivariate likelihood
  }
}
generated quantities {
  // split mus, ds, and deltas into those for loc and anc
  vector[ns] mu1; 
  vector[ns] mu2;
  for(j in 1:ns) {
    mu1[j] = mu[2*j-1];
    mu2[j] = mu[2*j];
  }
  
  vector[ntrt - 1] d1;
  vector[ntrt - 1] d2;
  for(k in 1:(ntrt - 1)){
    d1[k] = d[2*k-1];
    d2[k] = d[2*k];
  }

}


"

# run stan code for two-step FE model
stanMod <- stan_model(model_code=twostep_FE)

# loop through distributions, fit model, then save coda
i <- 1
stanFittime_twostep<-rep(0,nrow(dists))
stanFitlist<-list()
for(i in 1:nrow(dists)) {
  
  writeLines(''); writeLines('');
  writeLines(paste0('Fitting ', dists$dist[i], ' distribution.'))
  
  rstan_options(auto_write = TRUE)
  options(mc.cores = parallel::detectCores())
  
  dd<-i
  omega<-array(dim=c(dim(dataset[[dd]])[1],2,2))
  
  for(a in 1:dim(dataset[[dd]])[1]){
    # note this 11 and 22 are switched because we want the scale first
    omega[a,1:2,1:2]<-matrix(c(dataset[[dd]]$cov22[a],dataset[[dd]]$cov12[a],dataset[[dd]]$cov12[a],dataset[[dd]]$cov11[a]), 2, 2)}
  
  # define data list for stan
  stanData <- list(
    # constants
    n_arm  = dim(dataset[[dd]])[1],
    ns = length(unique(dataset[[dd]]$study)), # number of studies
    ntrt = max( unique(dataset[[dd]]$t)), # number of treatments
    study_id = dataset[[dd]]$study,
    trt_id = dataset[[dd]]$t - 1,
    y = dataset[[dd]][,c("y.scale","y.shape")],
    omega = omega,
    # hyperprior values for the mus and ds
    mu_prior_sd = sqrt(1000),
    d_prior_sd = sqrt(1000)
  )
  
  tic(); stanFitlist[[i]] <- sampling(stanMod,
                                      data = stanData,
                                      chains = 4, iter = 4000, 
                                      pars = c('mu1', 'd1', 'mu2', 'd2'),
                                      seed = 123,
                                      control = list(adapt_delta = 0.99,
                                                     max_treedepth = 15));
  stanFittime_twostep[i] <- toc()$callback_msg
  check_hmc_diagnostics(stanFitlist[[i]])
  
}
stanFittime_twostep_FE <- stanFittime_twostep

parList <- list()
for(i in 1:nrow(dists)) {
  stanFit <-stanFitlist[[i]]
  pars2keep <- names(stanFit)[!grepl('log_lik|lp__', names(stanFit))]
  
  parList[[dists[i,3]]] <- stanFit %>% 
    as.data.frame() %>% 
    dplyr::select(all_of(pars2keep)) %>% 
    # transform parameters for study CD 
    mutate(`d_1[2]` = `d1[1]`,
           `d_1[3]` = `d1[2]`,
           `d_1[4]` = `d1[3]`,
           `d_2[2]` = `d2[1]`,
           `d_2[3]` = `d2[2]`,
           `d_2[4]` = `d2[3]`) %>% 
    tidyMCMC(conf.int = TRUE) %>% 
    filter(!term %in% c('d1[1]','d1[2]','d1[3]','d2[1]','d2[2]',
                        'd2[3]'))
  
}

parTabl1 <- do.call(rbind, parList) %>% 
  rownames_to_column('dist')

# put the above into df and format estimates
parTbl_onestep <- parTabl1 %>% 
  mutate(dist = paste0('NMA - ', str_split(dist, '[.]', simplify = TRUE)[,1]),
         estNice =  paste0(sprintf('%.3f', estimate), ' (',
                           sprintf('%.3f', conf.low), ', ',
                           sprintf('%.3f', conf.high), ')'),
         CIwidth =  abs(conf.high-conf.low)
  ) %>% 
  # arrange(study, term) %>% 
  dplyr::select(dist, term, estNice, CIwidth) %>%
  pivot_wider(names_from = 'dist', values_from = c('estNice', 'CIwidth'))

twostep_results <-  parTbl_onestep %>% arrange(term)

twostep_results[,c(1,grep("Log-logistic",colnames(twostep_results)))]

twostep_results_FE <- twostep_results


## stan code for two-step RE model

twostep_RE <- "data {
  // Constants
  int<lower = 1> ntrt; // number of treatments
  int<lower = 1> ns;   // number of studies
  int<lower = 1> n_arm;    // total number of patients
  int<lower = 1> study_id[n_arm];    // total number of patients
  int<lower = 0> trt_id[n_arm];    // total number of patients
  matrix[n_arm,2] y;
  matrix[2,2] omega[n_arm];
  
  // sd for priors on mus and ds (thought: could even place priors on these)
  real<lower = 0> mu_prior_sd;
  real<lower = 0> d_prior_sd;
  
  //sd for prior on within-treatment between parameter covariance matrix
  real<lower = 0> sigma_prior_sd;
}
parameters {
  vector[2*ns] mu;
  vector[2*(ntrt - 1)] delta[ns];
  
  // true treatment effects;
  vector[2*(ntrt-1)] d;
  
  // within-treatment between parameter covariance matrix
  cov_matrix[2] sigma;
}
transformed parameters{
  // within study covariance matrix of the deltas
  matrix[2*(ntrt - 1), 2*(ntrt - 1)] delta_sigma;
  for(k in 1:(ntrt - 1)) {
    for(kk in 1: (ntrt - 1)) {
      delta_sigma[(2*k-1):(2*k),(2*kk-1):(2*kk)] = k == kk ? sigma : 0.5*sigma;
    }
  }
  
  matrix[n_arm,2] meany;
  for(a in 1:n_arm) {
    if(trt_id[a]>0){ 
      meany[a,1] = mu[2*study_id[a]-1] + 
        delta[study_id[a], (2*trt_id[a]-1)];
      meany[a,2] = mu[2*study_id[a]] + 
        delta[study_id[a], (2*trt_id[a])];} 
    
    if(trt_id[a]==0){ 
      meany[a,1] = mu[(2*study_id[a]-1)] ;
      meany[a,2] = mu[2*study_id[a]];} 
  }
}
model {
  // Priors for study baselines
  mu ~ normal(0, mu_prior_sd);
  
  // Priors for study-specific treatment effects
  for(j in 1:ns) {
    delta[j] ~ multi_normal(d, delta_sigma);
  }
  
  // Hyperpriors for true treatment effects
  d ~ normal(0, d_prior_sd);
  
  // Hyperprior on within study covariance of treatment effects
  sigma ~ inv_wishart(2, diag_matrix(rep_vector(pow(sigma_prior_sd,-2),2)));
  
  // Likelihood
  for(a in 1:n_arm) {
    y[a,1:2] ~ multi_normal(meany[a,1:2], 
                            omega[a,1:2,1:2]);     # multivariate likelihood
  }
}
generated quantities {
  // split mus, ds, and deltas into those for loc and anc
  vector[ns] mu1; 
  vector[ns] mu2;
  for(j in 1:ns) {
    mu1[j] = mu[2*j-1];
    mu2[j] = mu[2*j];
  }
  
  vector[ntrt - 1] d1;
  vector[ntrt - 1] d2;
  for(k in 1:ntrt - 1){
    d1[k] = d[2*k-1];
    d2[k] = d[2*k];
  }
  
  // split sigma into its components
  vector[3] sigmaVec;
  sigmaVec[1] = sigma[1,1];
  sigmaVec[2] = sigma[1,2];
  sigmaVec[3] = sigma[2,2];
}


"
# run stan code for two-step RE model
stanMod <- stan_model(model_code=twostep_RE)

# loop through distributions, fit model, then save coda
i <- 1
stanFitlist<-list()
stanFittime_twostep<-rep(0,nrow(dists))
for(i in 1:nrow(dists)) {
  
  writeLines(''); writeLines('');
  writeLines(paste0('Fitting ', dists$dist[i], ' distribution.'))
  
  rstan_options(auto_write = TRUE)
  options(mc.cores = parallel::detectCores())
  
  dd<-i
  omega<-array(dim=c(dim(dataset[[dd]])[1],2,2))
  for(a in 1:dim(dataset[[dd]])[1]){
    # note this 11 and 22 are switched because we want the scale first
    omega[a,1:2,1:2]<-matrix(c(dataset[[dd]]$cov22[a],dataset[[dd]]$cov12[a],dataset[[dd]]$cov12[a],dataset[[dd]]$cov11[a]), 2, 2)}
  
  
  # define data list for stan
  stanData <- list(
    # constants
    n_arm  = dim(dataset[[dd]])[1],
    ns = length(unique(dataset[[dd]]$study)), # number of studies
    ntrt = max( unique(dataset[[dd]]$t)), # number of treatments
    study_id = dataset[[dd]]$study,
    trt_id = dataset[[dd]]$t - 1,
    y = dataset[[dd]][,c("y.scale","y.shape")],
    omega = omega,
    # hyperprior values for the mus and ds
    mu_prior_sd = sqrt(1000),
    d_prior_sd = sqrt(1000),
    sigma_prior_sd = sqrt(10)
  )
  
  tic();
  stanFitlist[[i]] <- sampling(stanMod,
                               data = stanData,
                               chains = 4, iter = 4000,
                               pars = c('mu1', 'd1', 'mu2', 'd2', 'delta'),
                               seed = 123,
                               init_r = 0.5,
                               control = list(adapt_delta = 0.999,
                                              max_treedepth = 20));
  stanFittime_twostep[i]<-toc()$callback_msg
  
  check_hmc_diagnostics(stanFitlist[[i]])
}
stanFittime_twostep_RE <- stanFittime_twostep

parList <- list()
for(i in 1:nrow(dists)) {
  stanFit<-stanFitlist[[i]]
  pars2keep <- names(stanFit)[!grepl('log_lik|lp__', names(stanFit))]
  
  parList[[dists[i,3]]] <- stanFit %>% 
    as.data.frame() %>% 
    dplyr::select(all_of(pars2keep)) %>% 
    # transform parameters for study CD 
    mutate(`d_1[2]` = `d1[1]`,
           `d_1[3]` = `d1[2]`,
           `d_1[4]` = `d1[3]`,
           `d_2[2]` = `d2[1]`,
           `d_2[3]` = `d2[2]`,
           `d_2[4]` = `d2[3]`) %>% 
    tidyMCMC(conf.int = TRUE) %>% 
    filter(!term %in% c('d1[1]','d1[2]','d1[3]','d2[1]','d2[2]',
                        'd2[3]'))
}

parTabl1 <- do.call(rbind, parList) %>% 
  rownames_to_column('dist')

# put the above into df and format estimates
parTbl_onestep <- parTabl1 %>% 
  mutate(dist = paste0('NMA - ', str_split(dist, '[.]', simplify = TRUE)[,1]),
         estNice =  paste0(sprintf('%.3f', estimate), ' (',
                           sprintf('%.3f', conf.low), ', ',
                           sprintf('%.3f', conf.high), ')'),
         CIwidth =  abs(conf.high-conf.low)
  ) %>% 
  # arrange(study, term) %>% 
  dplyr::select(dist, term, estNice, CIwidth) %>%
  pivot_wider(names_from = 'dist', values_from = c('estNice', 'CIwidth'))

twostep_results <-  parTbl_onestep %>% arrange(term)

twostep_results[,c(1,grep("Log-logistic",colnames(twostep_results)))]


twostep_results_RE <- twostep_results


#~~~~~~~~~~~~~~~~~~~~~~~~~~~~~~~~~~~~~~~~~~~~~~~~~~~~~~~~~~~~~~~~~~~~~~~~~~~~~~~
#~~~~~~~~~~~~~~~~~~~~~~~~~~~~~~~~~~~~~~~~~~~~~~~~~~~~~~~~~~~~~~~~~~~~~~~~~~~~~~~
#~~~~~~~~~~~~~~~~~~~~~~~~~~~~~~~~~~~~~~~~~~~~~~~~~~~~~~~~~~~~~~~~~~~~~~~~~~~~~~~
# fit one-step stan models                                                           ----

## stan code for one-step FE model
#~~~~~~~~~~~~~~~~~~~~~~~~~~~~~~~~~~~~~~~~~~~~~~~~~~~~~~~~~~~~~~~~~~~~~~~~~~~~~~~
onestep_FE <- "functions {
  // Gompertz
  real gompertz_lpdf (real y, real scale, real shape){
    real log_scale = log(scale);
    real numerator = log_scale + shape*y;
    return numerator - scale/shape * expm1(shape*y);
  }
  
  real gompertz_lccdf (real y, real scale, real shape){
    return -scale/shape * expm1(shape*y);
  }
  
  // log-logistic (if undefined depending on version of stan)
//  real loglogistic_lpdf (real y, real alpha, real beta){
//    real numerator = log(beta) - log(alpha) + (beta - 1)*(log(y) - log(alpha));
//    return numerator - 2*(log1p((y/alpha)^beta));
//  }
  
  real loglogistic_lccdf (real y, real alpha, real beta){
    return -log1p( (y / alpha)^beta);
  }
  
  // generalized gamma (Lawless parameterization)
  real gengamma_lpdf(real y, real mu, real sigma, real Q) {
	  real k = pow(Q, -2);
	  real w = Q * (log(y) - mu) / sigma;
	  return -log(sigma) - log(y) - 0.5 * log(k) * (1 - 2 * k) + 
	         k * (w - exp(w)) - lgamma(k);
  }
  
  real gengamma_lccdf(real y, real mu, real sigma, real Q) {
    real k = pow(Q, -2);
    real w = exp(Q .* (log(y) - mu) / sigma) .* k;
    return log1m(gamma_p(k, w));
  }
}
data {
  // Constants
  int<lower = 1> ntrt; // number of treatments
  int<lower = 1> ns;   // number of studies
  int<lower = 1> N;    // total number of patients
  int<lower = 1, upper = 6> dist; // distribtion flag 
                                  //(1 = weibull, 2 = Gompertz, 3 = gamma,
                                  // 4 = log-normal, 5 = log-logistic,
                                  // 6 = generalized gamma) 
  
  // Survival data
  vector<lower = 0>[N] time;          // event & censor times
  int<lower = 0, upper = 1> event[N]; // event indicator (0=censored, 1=event)
  int<lower = 1> study[N];            // study indicator

  // model matrix
  matrix[N, ns + ntrt - 1] X;
  
  // sd for priors on mus, ds, and gengamma Q
  real<lower = 0> mu_prior_sd;
  real<lower = 0> d_prior_sd;
  real<lower = 0> Q_prior_sd;
}
parameters {
  // location parameter
  vector[ns + ntrt - 1] loc;
  
  // ancilliary parameter
  vector[ns + ntrt - 1] anc;
  
  // Q for gengamma (one across all studies)
  real Q;
}
transformed parameters{
  // define mus and ds from loc and anc -> order doesn't matter for FE
  vector[2*ns] mu = append_row(loc[1:ns], anc[1:ns]);
  vector[2*(ntrt-1)] d = append_row(loc[(ns + 1):(ns + ntrt - 1)],
                                    anc[(ns + 1):(ns + ntrt - 1)]);
  
  // define scale and shapes to be used in likelihoods
  vector[N] Loc = X * loc;
  vector[N] eLoc = exp(X * loc);
  vector[N] Anc = X * anc;
  vector[N] eAnc = exp(X * anc);
}
model {
  // Priors for study baselines
  mu ~ normal(0, mu_prior_sd);
  
  // Priors for treatment effects
  d ~ normal(0, d_prior_sd);
  
  // Prior for Q of generalized gamma
  Q ~ normal(0, Q_prior_sd);
  
  // Likelihood
  if(dist == 1) {  // Weibull
    for(i in 1:N) {
      if(event[i] == 1) 
        target += weibull_lpdf(time[i] | eAnc[i], 
                                         pow(eLoc[i], -1/eAnc[i]));
      else 
        target += weibull_lccdf(time[i] | eAnc[i], 
                                          pow(eLoc[i], -1/eAnc[i]));
    }
  } else if(dist == 2) { // Gompertz (no stan function for this)
    for(i in 1:N) {
      if(event[i] == 1)
        target += gompertz_lpdf(time[i] | eLoc[i], Anc[i]);
      else 
        target += gompertz_lccdf(time[i] | eLoc[i], Anc[i]);
    }
  } else if(dist == 3) { // Gamma distribution
    for(i in 1:N) {
      if(event[i] == 1)
        target += gamma_lpdf(time[i] | eLoc[i], eAnc[i]);
      else
        target += gamma_lccdf(time[i] | eLoc[i], eAnc[i]);
    }
  } else if(dist == 4) { // Log-normal distribution
    for(i in 1:N) {
      if(event[i] == 1)
        target += lognormal_lpdf(time[i] | Loc[i], eAnc[i]);
      else
        target += lognormal_lccdf(time[i] | Loc[i], eAnc[i]);
    }
  } else if(dist == 5) { // Log-logistic distribution
    for(i in 1:N) {
      if(event[i] == 1) 
        target += loglogistic_lpdf(time[i] | eLoc[i], eAnc[i]);
      else 
        target += loglogistic_lccdf(time[i] | eLoc[i], eAnc[i]);
    }
  } else if(dist == 6) { // Generalized gamma distribution
    for(i in 1:N) {
      if(event[i] == 1)
        target += gengamma_lpdf(time[i] | Loc[i], eAnc[i], Q);
      else
        target += gengamma_lccdf(time[i] | Loc[i], eAnc[i], Q);
    }
  }
}
generated quantities {
  // split mus and ds into those for loc and anc
  vector[ns] mu1 = loc[1:ns];
  vector[ntrt - 1] d1 = loc[(ns + 1):(ns + ntrt - 1)];
  vector[ns] mu2 = anc[1:ns];
  vector[ntrt - 1] d2 = anc[(ns + 1):(ns + ntrt - 1)];
  
  // log likelihood for use with loo package
  vector[N] log_lik;
  if(dist == 1) {  // Weibull
    for(i in 1:N) {
      if(event[i] == 1) 
        log_lik[i] = weibull_lpdf(time[i] | eAnc[i], 
                                            pow(eLoc[i], -1/eAnc[i]));
      else 
        log_lik[i] = weibull_lccdf(time[i] | eAnc[i], 
                                             pow(eLoc[i], -1/eAnc[i]));
    }
  } else if(dist == 2) { // Gompertz (no stan function for this)
    for(i in 1:N) {
      if(event[i] == 1)
        log_lik[i] = gompertz_lpdf(time[i] | eLoc[i], Anc[i]);
      else 
        log_lik[i] = gompertz_lccdf(time[i] | eLoc[i], Anc[i]);
    }
  } else if(dist == 3) { // Gamma distribution
    for(i in 1:N) {
      if(event[i] == 1)
        log_lik[i] = gamma_lpdf(time[i] | eAnc[i], eLoc[i]);
      else
        log_lik[i] = gamma_lccdf(time[i] | eAnc[i], eLoc[i]);
    }
  } else if(dist == 4) { // Log-normal distribution
    for(i in 1:N) {
      if(event[i] == 1)
        log_lik[i] = lognormal_lpdf(time[i] | Loc[i], eAnc[i]);
      else
        log_lik[i] = lognormal_lccdf(time[i] | Loc[i], eAnc[i]);
    }
  } else if(dist == 5) { // Log-logistic distribution
    for(i in 1:N) {
      if(event[i] == 1) 
        log_lik[i] = loglogistic_lpdf(time[i] | eLoc[i], eAnc[i]);
      else 
        log_lik[i] = loglogistic_lccdf(time[i] | eLoc[i], eAnc[i]);
    }
  } else if(dist == 6) { // Generalized gamma distribution
    for(i in 1:N) {
      if(event[i] == 1)
        log_lik[i] = gengamma_lpdf(time[i] | Loc[i], eAnc[i], Q);
      else
        log_lik[i] = gengamma_lccdf(time[i] | Loc[i], eAnc[i], Q);
    }
  }
}


" 


# compile/start instance for stan model
stanMod <- stan_model(model_code=onestep_FE)


# distribution flag 
# 1=weibull, 2=gompertz, 3=gamma, 4=log-normal, 5=log-logistic, 6 = gen gamma
distribution_flag <- 
  data.frame(id=c(1:6), dist=c("weibull","gompertz","gamma","lnorm", "llogis", "gengamma"))


#* setup data for stan ----
# model/design matrix
X <- model.matrix(~ -1 + studyf + trtf, data = allIpd)
X %>% as.data.frame() %>% distinct()
names(as.data.frame(X))


# define data list for stan
stanData <- list(
  # constants
  N = nrow(allIpd),                  # total number of patients
  ns = length(unique(allIpd$study)), # number of studies
  ntrt = length(unique(allIpd$trt)), # number of treatments
  
  # distribution flag 
  # 1=weibull, 2=gompertz, 3=gamma, 4=log-normal, 5=log-logistic, 6 = gen gamma
  dist = 1,
  
  # survival data
  time = allIpd$y,                   # event/censor times
  event = allIpd$status,             # event indicator (0=censor, 1=event)
  study = allIpd$studyn,             # study indicator
  
  # model matrix for treatments
  X = X,
  
  # hyperprior values for the mus and ds
  mu_prior_sd = sqrt(1000),
  d_prior_sd = sqrt(1000),
  Q_prior_sd = 0.999 # not needed since the gengamma model is not considered
)


# loop through distributions and fit model:
stanFittime <- rep(0, nrow(dists))
stanFitlist <- list()
for(i in 1:nrow(dists)) {
  
  writeLines(''); writeLines('');
  writeLines(paste0('Fitting ', dists$dist[i], ' distribution.'))
  
  rstan_options(auto_write = TRUE)
  options(mc.cores = parallel::detectCores())
  
   tic(); stanFitlist[[i]] <- sampling(stanMod,
                                       data = list_modify(stanData, dist = distribution_flag[distribution_flag[,"dist"]==dists[i,"dist"],"id"]),
                                       chains = 4, iter = 4000,
                                       pars = c('mu1', 'd1', 'mu2', 'd2', 'log_lik'),
                                       seed = 123,
                                       control = list(adapt_delta = 0.99,
                                                      max_treedepth = 15));
   stanFittime[i]<-toc()$callback_msg
   check_hmc_diagnostics(stanFitlist[[i]])
  
}

stanFittime_FE <- stanFittime
# model comparison via PSIS-LOO CV                                          ----
looList <- list()
for(i in 1:nrow(dists)) {
  
  stanFit<-stanFitlist[[i]]
  looList[[dists$nice[i]]] <- loo(stanFit)
}

looList$Weibull
looList$Gompertz 
looList$Gamma 
looList$`Log-normal` # 1 between (0.5, 0.7], which is fine
looList$`Log-logistic`

looComp <- loo_compare(looList)

looCompTbl <- as.data.frame(print(looComp, digits = 2, simplify = FALSE)) %>% 
  dplyr::mutate(across(everything(), ~ sprintf('%.2f', .x))) %>% 
  rownames_to_column(var = 'Distribution')

looCompTbl_FE<-looCompTbl

# estimates from log-logistic model

stanFit <-stanFitlist[[4]]
pars2keep <- names(stanFit)[!grepl('log_lik|lp__', names(stanFit))]

loglogistic_estimates<- stanFit %>% 
  as.data.frame() %>% 
  dplyr::select(all_of(pars2keep)) %>% 
  # transform parameters for study CD 
  mutate(`d_1[2]` = `d1[1]`,
         `d_1[3]` = `d1[2]`,
         `d_1[4]` = `d1[3]`,
         `d_2[2]` = `d2[1]`,
         `d_2[3]` = `d2[2]`,
         `d_2[4]` = `d2[3]`) %>% 
  tidyMCMC(conf.int = TRUE) %>% 
  filter(!term %in% c('d1[1]','d1[2]','d1[3]','d2[1]','d2[2]','d2[3]'))

print(loglogistic_estimates, n=26)


loglogistic_estimates_FE<-loglogistic_estimates


# fit stan models                                                           ----
onestep_RE <- "functions {
  // Gompertz
  real gompertz_lpdf (real y, real scale, real shape){
    real log_scale = log(scale);
    real numerator = log_scale + shape*y;
    return numerator - scale/shape * expm1(shape*y);
  }
  
  real gompertz_lccdf (real y, real scale, real shape){
    return -scale/shape * expm1(shape*y);
  }
  
  // log-logistic (if undefined depending on version of stan)
  //  real loglogistic_lpdf (real y, real alpha, real beta){
    //   real numerator = log(beta) - log(alpha) + (beta - 1)*(log(y) - log(alpha));
    //    return numerator - 2*(log1p((y/alpha)^beta));
    //  }
  
  real loglogistic_lccdf (real y, real alpha, real beta){
    return -log1p((y / alpha)^beta);
  }
  
  // generalized gamma (Lawless parameterization)
  real gengamma_lpdf(real y, real mu, real sigma, real Q) {
    real k = pow(Q, -2);
    real w = Q * (log(y) - mu) / sigma;
    return -log(sigma) - log(y) - 0.5 * log(k) * (1 - 2 * k) + 
      k * (w - exp(w)) - lgamma(k);
  }
  
  real gengamma_lccdf(real y, real mu, real sigma, real Q) {
    real k = pow(Q, -2);
    real w = exp(Q .* (log(y) - mu) / sigma) .* k;
    return log1m(gamma_p(k, w));
  }
}
data {
  // Constants
  int<lower = 1> ntrt; // number of treatments
  int<lower = 1> ns;   // number of studies
  int<lower = 1> N;    // total number of patients
  int<lower = 1, upper = 6> dist; // distribtion flag 
  //(1 = weibull, 2 = Gompertz, 3 = gamma,
     // 4 = log-normal, 5 = log-logistic, 
     // 6 = gen gamma) 
  
  // Survival data
  vector<lower = 0>[N] time;          // event & censor times
  int<lower = 0, upper = 1> event[N]; // event indicator (0=censored, 1=event)
  int<lower = 1> study[N];            // study indicator
  
  // model matrix
  matrix[N, ns + ns*(ntrt - 1)] X;
  
  // sd for priors on mus, ds, and gengamma Q
  real<lower = 0> mu_prior_sd;
  real<lower = 0> d_prior_sd;
  real<lower = 0> Q_prior_sd;
  
  //sd for prior on within-treatment between parameter covariance matrix
  real<lower = 0> sigma_prior_sd;
}
parameters {
  // location parameter
  real loc_mu[ns];
  vector[ntrt - 1] loc_delta[ns];
  
  // ancilliary parameter
  real anc_mu[ns];
  vector[ntrt - 1] anc_delta[ns];
  
  // true treatment effects;
  vector[2*(ntrt-1)] d;
  
  // within-treatment between parameter covariance matrix
  cov_matrix[2] sigma;
  
  // Q for gengamma (one across all studies)
  real Q;
}
transformed parameters{
  // study baselines
  vector[2*ns] mu;
  for(j in 1:ns){
    mu[(2*j-1)] = loc_mu[j];
    mu[2*j] = anc_mu[j];
  }
  
  // study specific treatment effects
  vector[2*(ntrt - 1)] delta[ns];
  for(j in 1:ns) {
    for(k in 1:(ntrt - 1)) {
      delta[j, (2*k - 1)] = loc_delta[j, k];
      delta[j, (2*k)] = anc_delta[j, k];
    }
  }
  
  // within study covariance matrix of the deltas
  cov_matrix[2*(ntrt - 1)] delta_sigma;
  for(k in 1:(ntrt - 1)) {
    for(kk in 1: (ntrt - 1)) {
      delta_sigma[(2*k-1):(2*k),(2*kk-1):(2*kk)] = k == kk ? sigma : 0.5*sigma;
    }
  }
  
  // define linear predictors for location and ancilliary parameters
  vector[ns + ns*(ntrt - 1)] loc;
  vector[ns + ns*(ntrt - 1)] anc;
  
  loc[1:ns] = to_vector(loc_mu);
  anc[1:ns] = to_vector(anc_mu);
  
  for(j in 1:ns) {
    loc[(ns+1+(j-1)*(ntrt-1)):(ns+j*(ntrt-1))] = loc_delta[j];
    anc[(ns+1+(j-1)*(ntrt-1)):(ns+j*(ntrt-1))] = anc_delta[j];
  }
  
  // define location and ancilliary parameters to be used in likelihoods
  vector[N] Loc = X * loc;
  vector[N] eLoc = exp(X * loc);
  vector[N] Anc = X * anc;
  vector[N] eAnc = exp(X * anc);
}
model {
  // Priors for study baselines
  mu ~ normal(0, mu_prior_sd);
  
  // Priors for study-specific treatment effects
  for(j in 1:ns) {
    delta[j] ~ multi_normal(d, delta_sigma);
  }
  
  // Hyperpriors for true treatment effects
  d ~ normal(0, d_prior_sd);
  
  // Hyperprior on within study covariance of treatment effects
  sigma ~ inv_wishart(2, diag_matrix(rep_vector(pow(sigma_prior_sd,-2),2)));
  
  // Prior for Q of generalized gamma
  Q ~ normal(0, Q_prior_sd);
  
  // Likelihood
  if(dist == 1) {  // Weibull
    for(i in 1:N) {
      if(event[i] == 1) 
        target += weibull_lpdf(time[i] | eAnc[i], 
                               pow(eLoc[i], -1/eAnc[i]));
        else 
          target += weibull_lccdf(time[i] | eAnc[i], 
                                  pow(eLoc[i], -1/eAnc[i]));
    }
  } else if(dist == 2) { // Gompertz (no stan function for this)
    for(i in 1:N) {
      if(event[i] == 1)
        target += gompertz_lpdf(time[i] | eLoc[i], Anc[i]);
        else 
          target += gompertz_lccdf(time[i] | eLoc[i], Anc[i]);
    }
  } else if(dist == 3) { // Gamma distribution
    for(i in 1:N) {
      if(event[i] == 1)
        target += gamma_lpdf(time[i] | eAnc[i], eLoc[i]);
        else
          target += gamma_lccdf(time[i] | eAnc[i], eLoc[i]);
    }
  } else if(dist == 4) { // Log-normal distribution
    for(i in 1:N) {
      if(event[i] == 1)
        target += lognormal_lpdf(time[i] | Loc[i], eAnc[i]);
        else
          target += lognormal_lccdf(time[i] | Loc[i], eAnc[i]);
    }
  } else if(dist == 5) { // Log-logistic distribution
    for(i in 1:N) {
      if(event[i] == 1) 
        target += loglogistic_lpdf(time[i] | eLoc[i], eAnc[i]);
        else 
          target += loglogistic_lccdf(time[i] | eLoc[i], eAnc[i]);
    }
  } else if(dist == 6) { // Generalized gamma distribution
    for(i in 1:N) {
      if(event[i] == 1)
        target += gengamma_lpdf(time[i] | Loc[i], eAnc[i], Q);
        else
          target += gengamma_lccdf(time[i] | Loc[i], eAnc[i], Q);
    }
  }
}
generated quantities {
  // split mus, ds, and deltas into those for loc and anc
  vector[ns] mu1 = loc[1:ns];
  vector[ns] mu2 = anc[1:ns];
  
  vector[ntrt - 1] d1;
  vector[ntrt - 1] d2;
  for(k in 1:ntrt - 1){
    d1[k] = d[2*k-1];
    d2[k] = d[2*k];
  }
  
  vector[ns*(ntrt - 1)] delta1 = loc[(ns +1):(ns + ns*(ntrt - 1))];
  vector[ns*(ntrt - 1)] delta2 = anc[(ns +1):(ns + ns*(ntrt - 1))];
  
  // split sigma into its components
  vector[3] sigmaVec;
  sigmaVec[1] = sigma[1,1];
  sigmaVec[2] = sigma[1,2];
  sigmaVec[3] = sigma[2,2];
  
  // log likelihood for use with loo package
  vector[N] log_lik;
  if(dist == 1) {  // Weibull
    for(i in 1:N) {
      if(event[i] == 1) 
        log_lik[i] = weibull_lpdf(time[i] | eAnc[i], 
                                  pow(eLoc[i], -1/eAnc[i]));
      else 
        log_lik[i] = weibull_lccdf(time[i] | eAnc[i], 
                                   pow(eLoc[i], -1/eAnc[i]));
    }
  } else if(dist == 2) { // Gompertz (no stan function for this)
    for(i in 1:N) {
      if(event[i] == 1)
        log_lik[i] = gompertz_lpdf(time[i] | eLoc[i], Anc[i]);
      else 
        log_lik[i] = gompertz_lccdf(time[i] | eLoc[i], Anc[i]);
    }
  } else if(dist == 3) { // Gamma distribution
    for(i in 1:N) {
      if(event[i] == 1)
        log_lik[i] = gamma_lpdf(time[i] | eAnc[i], eLoc[i]);
      else
        log_lik[i] = gamma_lccdf(time[i] | eAnc[i], eLoc[i]);
    }
  } else if(dist == 4) { // Log-normal distribution
    for(i in 1:N) {
      if(event[i] == 1)
        log_lik[i] = lognormal_lpdf(time[i] | Loc[i], eAnc[i]);
      else
        log_lik[i] = lognormal_lccdf(time[i] | Loc[i], eAnc[i]);
    }
  } else if(dist == 5) { // Log-logistic distribution
    for(i in 1:N) {
      if(event[i] == 1) 
        log_lik[i] = loglogistic_lpdf(time[i] | eLoc[i], eAnc[i]);
      else 
        log_lik[i] = loglogistic_lccdf(time[i] | eLoc[i], eAnc[i]);
    }
  } else if(dist == 6) { // Generalized gamma distribution
    for(i in 1:N) {
      if(event[i] == 1)
        log_lik[i] = gengamma_lpdf(time[i] | Loc[i], eAnc[i], Q);
      else
        log_lik[i] = gengamma_lccdf(time[i] | Loc[i], eAnc[i], Q);
    }
  }
}


"


# compile/start instance for stan model
stanMod <- stan_model(model_code=onestep_RE)


# define data list for stan

# define all possible study + teratment combinations in the network
allStudyTrtCombos <- allIpd %>% 
  expand(study, trt) %>% 
  # add unique study and trt indicator (to define study-specific deltas)
  mutate(studyTrt = paste(study, trt, sep='_'),
         # set baseline by removing study from each arm that includes trt A
         studyTrt = if_else(trt == 'DTIC', 'DTIC', studyTrt)) %>% 
  pull(studyTrt) %>% 
  unique()

# add unique study and trt indicator (to define study-specific deltas)
allIpd <- allIpd %>% 
  mutate(studyTrt = paste(study, trt, sep='_'),
         # set baseline (remove study from each arm that includes the reference
         studyTrt = if_else(trt == 'DTIC', 'DTIC', studyTrt),
         # set as factor with levels including the unobserved study & trt combos
         studyTrtf = factor(studyTrt, levels = allStudyTrtCombos))
X <- model.matrix(~ -1 + studyf + studyTrtf, data = allIpd)
X %>% as.data.frame() %>% distinct()
names(as.data.frame(X))
dim(X)
stanData <- list(
  # constants
  N = nrow(allIpd),                  # total number of patients
  ns = length(unique(allIpd$study)), # number of studies
  ntrt = length(unique(allIpd$trt)), # number of treatments
  
  dist = NA,
  
  # survival data
  time = allIpd$y,                   # event/censor times
  event = allIpd$status,             # event indicator (0=censor, 1=event)
  study = allIpd$studyn,             # study indicator
  
  # model matrix for treatments
  X = X,
  
  # hyperprior values for the mus and ds
  mu_prior_sd = sqrt(1000),
  d_prior_sd = sqrt(1000),
  sigma_prior_sd = sqrt(10),
  Q_prior_sd = 0.999 # not needed since the gengamma model is not considered
)


# loop through distributions and fit model:
stanFittime_RE <- rep(0, nrow(dists))
stanFitlist <- list()
for(i in 1:nrow(dists)) {
  
  writeLines(''); writeLines('');
  writeLines(paste0('Fitting ', dists$dist[i], ' distribution.'))
  
  rstan_options(auto_write = TRUE)
  options(mc.cores = parallel::detectCores())
  
  tic(); stanFitlist[[i]] <- sampling(stanMod,
                                      data = list_modify(stanData, dist = distribution_flag[distribution_flag[,"dist"]==dists[i,"dist"],"id"]),
                                      chains = 4, iter = 4000,
                                      pars = c('mu1', 'd1', 'mu2', 'd2', 'log_lik'),
                                      seed = 123,
                                      control = list(adapt_delta = 0.99,
                                                     max_treedepth = 15));
  stanFittime_RE[i]<-toc()$callback_msg
  check_hmc_diagnostics(stanFitlist[[i]])
  
}


# model comparison via PSIS-LOO CV                                          ----
looList <- list()
for(i in 1:nrow(dists)) {
  
  stanFit<-stanFitlist[[i]]
  looList[[dists$nice[i]]] <- loo(stanFit)
}

looList$Weibull
looList$Gompertz 
looList$Gamma 
looList$`Log-normal` # 1 between (0.5, 0.7], which is fine
looList$`Log-logistic`

looComp <- loo_compare(looList)

looCompTbl <- as.data.frame(print(looComp, digits = 2, simplify = FALSE)) %>% 
  dplyr::mutate(across(everything(), ~ sprintf('%.2f', .x))) %>% 
  rownames_to_column(var = 'Distribution')

looCompTbl_RE<-looCompTbl


# estimates from log-logistic model

stanFit <-stanFitlist[[4]]
pars2keep <- names(stanFit)[!grepl('log_lik|lp__', names(stanFit))]

loglogistic_estimates_RE<- stanFit %>% 
  as.data.frame() %>% 
  dplyr::select(all_of(pars2keep)) %>% 
  # transform parameters for study CD 
  mutate(`d_1[2]` = `d1[1]`,
         `d_1[3]` = `d1[2]`,
         `d_1[4]` = `d1[3]`,
         `d_2[2]` = `d2[1]`,
         `d_2[3]` = `d2[2]`,
         `d_2[4]` = `d2[3]`) %>% 
  tidyMCMC(conf.int = TRUE) %>% 
  filter(!term %in% c('d1[1]','d1[2]','d1[3]','d2[1]','d2[2]','d2[3]'))


#~~~~~~~~~~~~~~~~~~~~~~~~~~~~~~~~~~~~~~~~~~~~~~~~~~~~~~~~~~~~~~~~~~~~~~~~~~~~~~~
# two-step models summary
twostep_results_FE[,c(1,grep("Log-logistic",colnames(twostep_results_FE)))]
twostep_results_RE[,c(1,grep("Log-logistic",colnames(twostep_results_RE)))]

stanFittime_twostep_FE
stanFittime_twostep_RE

#~~~~~~~~~~~~~~~~~~~~~~~~~~~~~~~~~~~~~~~~~~~~~~~~~~~~~~~~~~~~~~~~~~~~~~~~~~~~~~~
# one-step models summary
stanFittime_FE
stanFittime_RE

print(loglogistic_estimates_FE, n=26)
print(loglogistic_estimates_RE, n=26)
